# Supplementary material for: Predictive Model for Systemic Infection After Percutaneous Nephrolithotomy and Related Factors Analysis
Source: Front Surg. 2021 Jul 23;8:696463. doi: 10.3389/fsurg.2021.696463 (PMC8342809; doi:10.3389/fsurg.2021.696463)
Supplement: Supplementary file 1 [file Table_1.XLSX]

## Sheet: Sheet1
ID	Year	Age	Diabetes(1 yes;0 no)	Previous DJ indwelled(1 yes;0 no)	Previous nephrostomy(1 yes;0 no)	Preoperative WBC	Preoperative L	Preoperative N	Preoperative NLR	Preoperative eosinophils	Preoperative basophil	Preoperative PLT	Preoperative HB	Preoperative serum creatinine	Preoperative uricacid	Urine WBC(1 ≥50 cells/uL;0 <50 cells/uL)	Urine nitrite(1 positive;0 negative)	Urine culture(1 positive;0 negative)	Antibiotics before surgery(1 yes;0 no)	Operation time(min)	Intraoperative blood loss(ml)	Number of channels	Postoperative leukocyte	Postoperative lymphocytes	Postoperative neutrophils	Postoperative neutrophil to lymphocyte ratio	Postoperative eosinophils	Postoperative basophil	Postoperative hemoglobin	Postoperative platelets	Platelet difference before and after surgery	Gender(0 male;1 female)	height	weight	BMI	S	T	O	N	E	S.T.O.N.E. score	Systolic blood pressure(mmHg)	Diastolic blood pressure(mmHg)	Heart rates(r/min)	Respiratory rates(r/min)	GCS score	temperature(℃)	fever(1 yes;0 no)	SIRS(1 yes;0 no)
1128063	2016	44	0	0	0	9.81	3.27	5.73	1.75229	0.23	0.04	285	122	82	375	1	0	0	0	150	50	2	15.38	2.23	12.19	5.46637	0.31	0.08	109	349	64	0	1.66	60	21.7738	3	1	2	2	2	10	100	70	85	23	15	38.1	1	1
1105985	2016	57	1	0	0	6.75	1.42	4.63	3.26056	0.2	0	345	132	105	391	0	1	1	1	80	10	1	25.55	3.41	18.46	5.41349	0.46	0.16	127	327	-18	1	1.56	48	19.7239	3	1	2	2	2	10	120	65	70	20	15	38.2	1	1
1142529	2016	48	0	0	0	13.26	2.38	9.33	3.92017	0.45	0.03	204	159	197	531	1	0	0	1	240	30	2	14.91	2.86	11.12	3.88811	0.32	0.02	157	186	-18	0	1.75	85	27.7551	4	1	2	2	1	10	130	90	80	18	15	38.1	1	0
1151206	2016	50	0	0	0	7.11	1.74	4.89	2.81034	0.11	0	171	146	112	527	0	0	0	0	200	100	2	12.44	2.18	8.72	4	0.08	0.04	137	196	25	0	1.68	79	27.9904	3	1	2	2	2	10	120	70	90	18	15	37.5	0	0
1116596	2016	36	0	0	0	6.3	3	2.73	0.91	0.22	0	233	131	97	373	1	1	1	1	175	50	2	11.68	3.42	6.98	2.04094	0.2	0.04	128	227	-6	1	1.56	49	20.1348	3	1	2	2	2	10	120	65	85	18	15	38.5	1	0
1143172	2016	33	0	0	0	8.32	3.1	4.2	1.35484	0.2	0.1	243	146	94	530	1	0	0	0	100	30	1	10.27	3.23	5.73	1.77399	0.04	0.04	138	241	-2	1	1.56	47.5	19.5184	3	1	2	2	2	10	120	70	80	18	15	37.3	0	0
1148373	2016	25	0	0	0	7.22	1.9	4.7	2.47368	0.2	0	180	142	264	562	0	0	0	0	180	50	1	9.51	2.73	5.48	2.00733	0.16	0.04	138	179	-1	0	1.83	78	23.2912	3	1	2	2	2	10	110	70	80	19	15	38.5	1	0
1108905	2016	26	0	0	0	8.09	2.32	5.09	2.19397	0.12	0.02	233	152	105	502	0	0	0	0	100	50	1	9.07	2.54	6.03	2.37402	0.1	0.1	148	227	-6	0	1.79	78	24.3438	3	1	2	2	2	10	120	65	80	16	15	37.2	0	0
1118456	2016	51	1	0	0	5.87	1.79	3.5	1.95531	0.1	0.05	300	122	371	555	0	1	0	0	130	50	1	8.32	1.32	6.19	4.68939	0.12	0.03	119	295	-5	0	1.75	75	24.4898	3	1	2	2	2	10	120	65	80	16	15	38.2	1	0
1153557	2016	66	0	0	0	9.68	2.5	6	2.4	0.3	0.1	206	151	124	529	1	0	0	1	125	30	1	8.14	2.13	5.43	2.5493	0.2	0.02	144	230	24	0	1.7	75	25.9516	3	1	2	2	2	10	110	60	75	18	15	37.3	0	0
1100936	2016	49	0	0	0	6.13	1.64	3.63	2.21341	0.31	0.06	138	143	105	453	0	0	0	0	100	30	1	7.7	1.88	4.79	2.54787	0.25	0.03	142	127	-11	0	1.68	82	29.0533	3	1	2	2	2	10	120	80	80	16	15	36.8	0	0
1151686	2016	47	0	0	0	3.13	0.89	2.17	2.4382	0.01	0	188	126	74	206	1	1	0	0	110	100	2	12.75	3.41	8.11	2.3783	0.1	0.04	94	186	-2	1	1.58	44	17.6254	2	1	2	2	2	9	100	70	70	22	14	39	1	1
1134604	2016	63	0	0	0	6.61	1.3	4.1	3.15385	0.1	0	221	138	81	357	0	0	0	0	90	50	1	13.59	2.44	8.51	3.4877	0.02	0.01	119	211	-10	0	1.69	67	22.913	2	1	2	2	2	9	95	60	85	22	15	38.6	1	1
1105379	2016	24	0	0	0	6.03	1.1	4.12	3.74545	0.1	0	291	125	62	401	0	0	0	0	185	20	1	15.74	4.87	10.12	2.07803	0.1	0.08	114	318	27	1	1.53	42.5	17.6899	3	1	2	2	1	9	95	60	70	23	13	38.9	1	1
1147494	2016	84	1	0	0	6.06	1.22	4.09	3.35246	0.3	0.1	177	151	75	443	0	1	1	1	90	50	1	16.25	4.87	10.35	2.12526	0.32	0.11	132	162	-15	1	1.5	44	19.0443	2	1	2	2	2	9	95	65	85	22	15	38.1	1	1
1147787	2016	52	0	0	0	7.65	1.45	4.29	2.95862	0.31	0	320	133	50	458	0	0	0	0	120	30	1	17.83	3.87	13.67	3.5323	0.22	0.02	117	301	-19	1	1.58	70	27.3438	2	1	2	2	2	9	95	60	88	23	15	38.8	1	1
1145088	2016	65	0	0	1	7.44	2.67	3.59	1.34457	0.05	0.01	342	119	151	643	0	1	1	1	140	20	1	19.6	2.23	15.43	6.91928	0.08	0.02	102	309	-33	0	1.61	75	28.2284	3	1	2	2	1	9	100	65	70	22	14	38.4	1	1
1103891	2016	45	0	0	0	7.41	2.6	3.92	1.50769	0.2	0.1	357	125	97	397	1	0	1	1	160	20	1	12.3	3.61	5.79	1.60388	0.2	0.1	116	253	-104	1	1.54	60	24.6548	3	1	1	3	1	9	105	70	75	21	15	38.5	1	1
1110762	2016	55	0	0	0	9.73	2.2	6.7	3.04545	0.4	0.1	246	138	159	517	0	0	0	0	120	50	1	14.33	3.89	10.14	2.60668	0.38	0.22	133	240	-6	1	1.58	57	22.8329	2	1	2	2	2	9	140	90	70	18	15	38.4	1	1
1155031	2016	63	0	0	0	6.07	1.9	3.03	1.59474	0.4	0.1	239	130	66	478	1	1	0	0	180	50	1	15.71	4.71	8.89	1.88747	0.3	0.2	115	185	-54	1	1.58	55	21.4844	3	1	2	2	1	9	105	65	85	19	14	38.4	1	1
1108999	2016	58	0	0	0	6.9	1.13	4.44	3.9292	0.72	0.1	273	120	76	201	0	0	0	1	100	10	1	17.71	4.55	11.37	2.4989	0.66	0.14	105	230	-43	1	1.5	54	24	3	1	2	2	1	9	115	80	80	19	15	38.4	1	1
1125091	2016	56	0	0	0	5.83	1.59	3.6	2.26415	0.15	0.01	238	127	94	297	1	1	1	1	150	30	1	15.09	4.51	9.83	2.1796	0.18	0.01	118	210	-28	1	1.54	59	24.8777	3	1	1	2	2	9	120	70	90	19	14	37.9	0	0
30345479	2016	42	1	0	0	6.43	1.87	4.21	2.25134	0.1	0	169	110	155	680	0	1	0	0	130	50	1	14.93	3.15	9.62	3.05397	0.16	0.04	118	193	24	0	1.74	61.5	20.3131	2	1	2	2	2	9	110	60	60	19	14	38.2	1	0
1156901	2016	50	0	0	0	7.51	2.96	3.04	1.02703	0.19	0.01	248	160	142	365	0	0	0	0	115	20	2	13.39	3.49	8.17	2.34097	0.22	0.04	134	228	-20	0	1.72	100	33.8021	3	1	2	2	1	9	108	60	78	18	15	37.6	0	0
1137601	2016	62	1	0	0	5.94	1.62	3.79	2.33951	0.4	0	201	132	117	530	1	0	0	1	130	50	1	12.33	3.15	8.41	2.66984	0.34	0.04	127	188	-13	0	1.71	77	26.3329	3	1	2	2	1	9	115	70	75	18	15	37.5	0	0
1129462	2016	51	0	1	0	6.59	1.41	4.64	3.29078	0.1	0	217	131	92	529	1	1	1	1	150	50	1	12.18	2.18	8.52	3.90826	0.11	0.02	121	184	-33	1	1.64	55	20.4491	3	1	2	2	1	9	130	80	80	16	15	36.9	0	0
1128944	2016	59	0	0	0	4.88	1.38	3.11	2.25362	0.1	0.01	212	132	92	297	1	1	0	1	135	50	1	11.98	3.35	6.47	1.93134	0.15	0.02	130	203	-9	1	1.48	55.2	25.2009	2	1	2	2	2	9	120	70	70	18	15	37	0	0
1133617	2016	55	0	0	0	7.38	1.93	4.86	2.51813	0.35	0.04	285	158	106	409	0	0	0	0	170	80	1	11.92	2.84	7.44	2.61972	0.28	0.08	148	253	-32	0	1.69	78	27.31	2	1	2	2	2	9	120	70	80	18	14	37	0	0
1126793	2016	78	0	0	0	5.28	1.53	3.09	2.01961	0.14	0.02	280	107	86	243	0	0	0	0	150	80	1	11.8	3.38	5.49	1.62426	0.56	0.11	110	269	-11	0	1.75	75	24.4898	3	1	2	2	1	9	120	65	80	18	15	37.2	0	0
30355142	2016	32	0	0	0	9.77	3.1	3.3	1.06452	0.3	0.1	199	131	146	339	1	0	0	1	95	50	1	11.75	3.81	6.49	1.70341	0.42	0.2	138	167	-32	0	1.7	65	22.4913	3	1	2	2	1	9	125	70	80	16	15	37.4	0	0
1117564	2016	63	0	0	0	4.56	1.91	2.33	1.2199	0.02	0.01	392	125	94	336	1	0	0	0	130	30	1	11.54	2.87	8.04	2.80139	0.14	0.04	118	366	-26	1	1.57	54	21.9076	3	1	2	2	1	9	120	65	80	18	15	37.4	0	0
1122588	2016	57	0	0	0	7.25	2.1	4.4	2.09524	0.2	0.1	234	156	133	494	0	0	0	0	120	20	1	11.35	3.71	6.44	1.73585	0.14	0.12	151	261	27	0	1.73	75	25.0593	2	1	2	2	2	9	120	75	90	18	15	37	0	0
1104336	2016	52	0	0	0	5.21	2.11	2.57	1.21801	0.14	0.02	345	131	74	412	0	0	0	0	120	20	1	11.16	3.19	7.16	2.24451	0.16	0.01	128	341	-4	1	1.63	50	18.8189	3	1	1	2	2	9	120	70	80	19	15	37.6	0	0
1128014	2016	30	0	0	0	4.61	1.39	2.53	1.82014	0.26	0.07	217	145	86	370	1	0	0	0	150	30	1	11.16	2.84	8.16	2.87324	0.18	0.04	139	202	-15	0	1.72	67	22.6474	3	1	2	2	1	9	115	80	85	18	15	37.7	0	0
1157188	2016	65	0	0	0	8.26	2.73	4.11	1.50549	0.2	0.05	295	140	82	430	0	0	0	0	150	50	1	10.62	3.16	5.68	1.79747	0.12	0.1	136	278	-17	0	1.69	72	25.2092	2	1	2	2	2	9	130	75	65	17	15	38	1	0
1119580	2016	75	0	0	0	8.71	1.95	5.71	2.92821	0.07	0.02	273	122	122	418	1	0	1	0	130	50	1	10.49	2.55	7.12	2.79216	0.05	0.02	114	296	23	1	1.52	50	21.6413	3	1	2	2	1	9	130	70	80	18	15	37	0	0
1149856	2016	58	0	0	0	6.33	1.34	3.51	2.6194	0.3	0.3	282	143	87	433	0	0	0	0	120	30	1	10.44	2.39	7.01	2.93305	0.22	0.12	151	277	-5	0	1.77	64	20.4284	3	1	1	2	2	9	140	90	80	18	15	37.2	0	0
1114489	2016	64	0	0	0	6.19	1.82	3.75	2.06044	0.18	0.03	259	144	93	367	0	0	0	1	110	20	1	10.24	2.38	6.73	2.82773	0.12	0.01	138	246	-13	1	1.53	48.5	20.7185	2	1	2	2	2	9	110	65	80	18	15	37.2	0	0
1124290	2016	53	0	0	0	6.31	2.71	3.4	1.25461	0.1	0.1	296	116	66	315	1	0	0	0	140	30	2	10.22	3.38	5.61	1.65976	0.12	0.08	112	286	-10	1	1.58	49	19.6283	3	1	1	2	2	9	110	70	75	16	15	37.6	0	0
1141692	2016	48	0	0	0	4.71	1.72	2.01	1.1686	0.3	0.22	176	149	92	409	0	0	0	0	130	30	1	10.15	2.88	6.79	6.49	0.2	0.18	136	159	-17	0	1.7	71	24.5675	3	1	1	2	2	9	120	80	75	18	15	37.4	0	0
1153623	2016	38	0	0	0	10.79	3.8	5.4	1.42105	0.9	0.6	352	146	81	596	0	0	0	0	100	30	1	10.15	3.7	6.11	1.65135	0.5	0.2	122	350	-2	0	1.67	63	22.5896	2	1	2	2	2	9	120	80	80	18	15	36.8	0	0
1160659	2016	61	0	0	0	5.91	1.46	3.59	2.4589	0.14	0.01	336	138	81	482	0	0	0	0	150	100	1	9.47	1.89	6.59	3.48677	0.12	0.03	135	324	-12	0	1.74	73	24.1115	3	1	1	2	2	9	120	65	75	18	15	37.3	0	0
1127810	2016	33	0	1	0	9.92	2.13	6.88	3.23005	0.02	0.01	195	100	132	304	1	0	1	0	130	30	1	9.44	1.27	7.65	6.02362	0.01	0.01	107	232	37	1	1.62	50	19.052	3	1	2	2	1	9	115	60	65	16	15	37.7	0	0
1140158	2016	34	0	0	0	8.08	2.7	4.5	1.66667	0.2	0	213	135	105	388	0	1	0	0	120	30	1	8.95	2.96	5.18	1.75	0.18	0.04	128	241	28	0	1.68	57	20.1956	3	1	2	2	1	9	120	65	80	17	15	37	0	0
1107358	2016	36	0	0	0	8.22	1.6	5.6	3.5	0.1	0.1	240	133	70	308	1	1	0	0	120	30	1	8.55	2.08	5.71	2.74519	0.08	0.1	128	261	21	1	1.56	53	21.7784	2	1	2	2	2	9	120	75	85	16	14	37.5	0	0
1152040	2016	56	0	0	0	10.35	2.94	6.79	2.30952	0.16	0.03	200	159	136	444	0	0	0	0	110	20	1	8.46	1.97	6.12	3.1066	0.1	0.02	143	219	19	0	1.67	74	26.5338	2	1	2	2	2	9	140	75	60	18	15	36.9	0	0
1132505	2016	65	0	0	0	4.92	1.07	2.85	2.66355	0.41	0.01	254	108	254	558	1	0	0	0	115	50	1	8.4	2.15	5.32	2.47442	0.22	0.04	117	237	-17	0	1.68	59	20.9042	2	1	2	2	2	9	125	70	75	16	15	37.2	0	0
1137048	2016	66	0	0	0	8.72	3	5	1.66667	0.1	0.1	192	144	86	430	0	0	0	0	150	30	1	8.02	2.71	5.19	1.91513	0.04	0.04	132	171	-21	1	1.54	46	19.3962	2	1	2	2	2	9	135	65	80	18	15	36.8	0	0
1154900	2016	53	1	0	0	7.8	1.9	4.72	2.48421	0.3	0	212	153	134	586	0	0	0	0	135	50	1	7.83	2.18	4.69	2.15138	0.24	0.12	148	238	26	0	1.65	60	22.0386	3	1	2	2	1	9	125	80	65	16	14	37.2	0	0
1137002	2016	57	0	0	0	8.43	2.76	4.42	1.60145	0.07	0.03	265	155	97	562	0	0	0	0	100	30	1	7.65	2.65	4.31	1.62642	0.12	0.06	144	266	1	0	1.73	73	24.3911	3	1	2	2	1	9	120	70	80	18	15	36.5	0	0
1133925	2016	51	0	0	0	5	1.47	3.1	2.10884	0.09	0.01	312	86	298	434	1	0	0	0	120	50	1	7.6	2.03	4.18	2.05911	0.12	0.03	84	268	-44	1	1.5	46	20.4444	2	1	2	2	2	9	120	85	80	18	15	36.8	0	0
1118425	2016	39	0	0	0	4.76	1.79	2.46	1.3743	0.19	0.05	288	74	64	259	0	0	0	1	105	30	1	7.44	1.84	4.75	2.58152	0.15	0.03	74	255	-33	1	1.55	50	20.8117	2	1	2	2	2	9	100	70	75	17	15	37.2	0	0
1161876	2016	65	0	0	0	4.2	1.13	2.58	2.28319	0.04	0.02	215	145	311	536	0	0	0	0	160	30	1	6.74	1.67	4.17	2.49701	0.1	0.03	137	208	-7	0	1.63	60	22.5827	3	1	2	2	1	9	125	63	75	18	15	37.4	0	0
1136133	2016	50	0	0	0	7.28	1.8	4.91	2.72778	0.1	0	164	117	134	443	1	1	1	1	40	20	1	5.99	1.56	4.11	2.63462	0.08	0.04	123	172	8	1	1.42	69	34.2194	2	1	2	2	2	9	135	80	65	18	14	36.8	0	0
1118961	2016	58	0	0	0	4.35	1.87	1.83	0.97861	0.08	0.02	181	136	70	264	0	1	0	1	120	30	1	5.93	1.96	3.11	1.58673	0.12	0.04	114	142	-39	1	1.6	45	17.5781	3	1	2	2	1	9	120	75	85	18	15	36.9	0	0
1115203	2016	86	1	0	0	4.66	2.02	2.34	1.15842	0.11	0.02	175	129	94	235	0	0	0	0	125	20	1	5.65	2.11	2.89	1.36967	0.1	0.03	125	156	-19	1	1.55	47	19.563	2	1	2	2	2	9	135	70	60	16	14	37.2	0	0
1146877	2016	38	0	0	0	4.39	0.9	3.1	3.44444	0.2	0	183	89	452	554	1	0	0	1	145	30	1	5.63	0.95	3.68	3.87368	0.18	0.04	71	118	-65	1	1.53	58	24.7768	3	1	2	2	1	9	100	60	80	16	15	36.5	0	0
1145524	2016	44	0	0	0	4.39	1.81	2.01	1.1105	0.12	0.12	322	127	62	270	0	1	1	0	225	50	1	9.92	3.12	6.28	2.01282	0.2	0.08	115	345	23	1	1.54	47	19.313	3	1	1	2	1	8	95	60	95	23	12	39.2	1	1
1115245	2016	63	0	0	0	6.87	1.32	5.01	3.79545	0.16	0.01	238	149	101	413	0	1	1	1	110	10	1	14.1	2.91	8.33	2.86254	0.21	0.04	147	231	-7	0	1.65	61	21.8724	2	1	2	2	1	8	100	60	70	22	13	38.3	1	1
1116688	2016	51	0	0	0	6.38	1.48	3.67	2.47973	0.48	0.15	271	143	81	342	1	1	1	0	135	10	1	17.11	5.78	11.15	1.92907	0.16	0.06	129	187	-84	1	1.56	52.5	21.573	2	1	2	2	1	8	100	55	110	22	12	38.9	1	1
1137595	2016	48	0	0	0	7.56	1.8	5.2	2.88889	0.1	0	150	126	93	314	0	0	0	0	130	150	2	8.86	3.17	4.68	1.47634	0.17	0.02	123	152	2	1	1.51	52	22.806	3	1	2	1	1	8	100	70	70	21	15	38.4	1	1
1126965	2016	67	1	0	0	6.87	2.52	3.6	1.42857	0.2	0.12	314	138	97	311	0	0	0	0	265	30	1	13.57	3.42	8.12	2.37427	0.18	0.14	142	327	13	0	1.66	70	25.4028	2	1	2	2	1	8	110	70	75	21	15	38.8	1	1
1130936	2016	57	1	0	0	7.4	1.83	5.11	2.79235	0	0	101	113	169	533	0	0	0	0	190	50	1	14.81	2.39	10.31	4.31381	0.04	0.02	106	129	28	0	1.63	63	23.7118	3	1	1	2	1	8	115	70	75	19	15	38.8	1	1
1112439	2016	52	0	0	0	6.19	1.1	4.41	4.00909	0.1	0	280	132	83	256	1	0	1	0	80	10	1	16.29	5.31	10.04	1.89077	0.22	0.04	128	267	-13	1	1.54	60	25.2994	2	1	2	2	1	8	115	70	80	19	14	38.7	1	1
1129197	2016	58	0	0	0	6.33	2.09	4.03	1.92823	0.15	0.02	190	134	124	466	0	0	0	0	110	50	1	12.92	3.89	7.33	1.88432	0.12	0.01	137	193	3	0	1.67	72	25.8166	2	1	1	2	2	8	120	75	85	16	15	36.8	0	0
1100899	2016	42	0	0	0	8.45	3.82	3.97	1.03927	0.22	0.02	157	144	88	482	1	0	0	0	140	200	1	12.9	3.98	7.18	1.80402	0.2	0.04	141	145	-12	0	1.71	75	25.6489	2	1	2	2	1	8	115	70	85	17	15	37	0	0
1118129	2016	49	0	0	0	7.08	2.71	3.63	1.33948	0.08	0.01	336	136	87	444	0	0	0	0	145	10	1	12.05	3.41	7.33	2.14956	0.14	0.02	134	314	-22	0	1.66	68	24.677	2	1	2	2	1	8	140	90	80	18	15	37	0	0
1136816	2016	46	1	0	0	8.42	2	5.8	2.9	0.1	0.1	336	124	63	335	0	0	1	0	145	30	1	11.77	3.61	6.31	1.74792	0.2	0.11	115	336	0	1	1.53	56.5	24.136	2	1	1	2	2	8	115	75	80	18	15	37	0	0
1158936	2016	29	0	0	0	6.47	1.82	3.91	2.14835	0.31	0.06	318	124	84	329	0	0	0	0	100	20	1	11.66	4.13	5.69	1.37772	0.18	0.08	114	295	-23	0	1.72	52.5	17.7461	2	1	1	2	2	8	120	75	70	18	15	37.9	0	0
1139100	2016	50	0	0	0	8.57	2.76	5.22	1.8913	0.14	0.02	271	158	125	494	0	0	0	0	100	30	1	11.64	3.41	6.33	1.8563	0.1	0.04	144	214	-57	0	1.68	77.5	27.4589	2	1	2	2	1	8	130	80	80	16	15	37.2	0	0
1125346	2016	54	0	0	0	7.29	2.16	4.48	2.07407	0.14	0.04	348	126	88	448	1	0	0	0	100	30	1	11.42	3.28	7.21	2.19817	0.3	0.12	123	325	-23	1	1.63	60	22.5827	2	1	1	2	2	8	125	65	80	18	15	37.3	0	0
1121424	2016	56	0	0	0	8.17	2.14	5.32	2.48598	0.21	0.08	225	127	148	548	0	0	0	0	100	50	1	11.35	2.73	7.18	2.63004	0.32	0.12	128	230	5	0	1.68	58	20.5499	2	1	2	2	1	8	110	65	80	18	15	36.9	0	0
1137220	2016	61	0	0	0	4.7	1.75	2.58	1.47429	0.09	0.02	241	129	109	393	0	0	0	0	120	30	1	11.23	3.28	7.36	2.2439	0.12	0.04	127	234	-7	1	1.59	52	20.5688	2	1	2	2	1	8	120	70	70	19	15	37.6	0	0
1137047	2016	22	0	0	0	5.53	1.8	2.92	1.62222	0.2	0.11	181	124	93	316	0	1	1	0	75	20	1	10.58	2.29	7.18	3.13537	0.14	0.13	128	214	33	1	1.54	46	19.3962	2	1	1	2	2	8	120	70	70	16	15	36.8	0	0
1123176	2016	48	0	0	0	9.86	3.3	5.5	1.66667	0.4	0.1	222	159	130	382	1	1	0	0	75	5	1	10.56	3.47	6.11	1.76081	0.32	0.08	150	230	8	0	1.73	82	27.3982	2	1	1	2	2	8	125	75	70	18	15	37.3	0	0
1122576	2016	21	0	0	0	4.57	1.05	2.96	2.81905	0.12	0.03	339	156	131	569	1	0	0	1	100	80	1	10.41	2.28	6.43	2.82018	0.16	0.05	145	318	-21	0	1.71	56	19.1512	2	1	1	2	2	8	130	80	90	18	15	37.1	0	0
1126617	2016	54	0	0	0	6.52	2.22	3.58	1.61261	0.14	0.04	257	133	75	210	1	1	1	1	120	30	1	10.13	2.78	6.41	2.30576	0.17	0.06	126	245	-12	1	1.56	38	15.6147	3	1	1	1	2	8	110	65	75	18	15	37.2	0	0
1126119	2016	52	0	0	0	6.67	2.04	3.62	1.77451	0.59	0.07	216	148	107	309	1	1	1	1	160	30	1	10.01	3.11	5.79	1.86174	0.32	0.12	133	196	-20	0	1.68	70	24.8016	3	1	1	1	2	8	100	60	55	16	14	36.8	0	0
1165485	2016	43	1	0	0	5.33	3.02	1.7	0.562914	0.15	0.04	275	126	87	332	0	0	0	0	120	100	1	9.96	2.92	5.88	2.0137	0.07	0.02	120	232	-43	0	1.72	81	27.3797	2	1	1	2	2	8	135	100	60	18	15	37	0	0
1110562	2016	37	0	0	0	7.36	3.56	2.68	0.752809	0.4	0.1	226	160	116	591	0	0	0	0	110	30	1	9.47	3.45	4.81	1.3942	0.22	0.14	152	219	-7	0	1.73	90	30.0712	2	1	2	2	1	8	125	80	75	16	15	37.8	0	0
1132386	2016	54	0	0	0	11.77	2.8	7.4	2.64286	0.2	0.1	193	122	269	563	0	0	0	0	140	70	1	9.42	2.21	6.72	3.04072	0.18	0.08	111	164	-29	0	1.68	65	23.03	2	1	2	1	2	8	140	80	80	16	15	36.7	0	0
1121836	2016	49	0	0	0	8.36	2.64	5.03	1.9053	0.19	0.02	323	138	81	338	1	0	1	1	120	30	1	9.3	2.78	6.28	2.25899	0.08	0.04	127	274	-49	1	1.6	69	26.9531	2	1	2	2	1	8	105	60	80	18	15	36.9	0	0
1135550	2016	58	0	0	0	5.19	2.13	2.67	1.25352	0.15	0.02	155	119	76	234	0	1	1	0	130	200	1	9.25	2.77	6.12	2.20939	0.08	0.01	117	161	6	1	1.53	53	22.6409	2	1	1	2	2	8	105	60	80	18	15	37.6	0	0
1114814	2016	45	0	0	0	5.12	2	2.4	1.2	0.2	0	198	118	162	586	0	0	1	0	120	30	1	8.95	2.25	5.61	2.49333	0.14	0.02	114	169	-29	0	1.73	82	27.3982	2	1	1	2	2	8	120	75	85	18	15	37.2	0	0
1128604	2016	43	0	0	0	6.15	1.5	4.13	2.75333	0.1	0.05	222	148	130	479	0	0	1	0	105	20	1	8.93	1.89	5.63	2.97884	0.22	0.01	150	202	-20	0	1.8	97	29.9383	2	1	2	2	1	8	130	90	60	18	15	37.6	0	0
1144808	2016	79	0	0	1	5.13	2.05	2.66	1.29756	0.15	0.01	159	109	109	435	0	0	0	0	90	30	1	8.83	2.21	5.28	2.38914	0.17	0.03	101	141	-18	1	1.5	52	23.1111	1	1	2	2	2	8	160	85	60	16	15	37	0	0
1126429	2016	66	0	0	0	6.03	1.5	3.52	2.34667	0.4	0.12	155	114	204	487	0	0	0	0	120	50	1	8.81	2.03	5.83	2.87192	0.32	0.11	109	158	3	1	1.49	51	22.9719	3	1	1	1	2	8	120	65	75	16	15	37.2	0	0
1119175	2016	59	0	0	0	6.62	2.7	3.19	1.18148	0.2	0.1	346	150	114	538	1	0	1	1	100	20	1	8.52	2.94	4.48	1.52381	0.18	0.08	142	338	-8	0	1.73	76	25.3934	2	1	1	2	2	8	130	75	70	18	15	37.8	0	0
1131186	2016	70	0	0	0	4.6	1.68	2.48	1.47619	0.1	0.05	167	110	81	438	0	0	0	0	110	30	1	8.46	2.43	5.18	2.13169	0.14	0.06	115	144	-23	1	1.52	50	21.6413	2	1	1	2	2	8	130	70	65	18	15	36.8	0	0
1130636	2016	70	0	0	0	5.75	1.84	3.35	1.82065	0.1	0.01	363	154	75	338	0	0	0	0	120	30	1	8.41	2.14	5.44	2.54206	0.12	0.02	148	371	8	1	1.54	49	20.6612	2	1	1	2	2	8	105	55	80	18	15	36.9	0	0
1110577	2016	63	0	0	0	6.64	2.62	3.41	1.30153	0.2	0	141	127	78	321	0	0	0	0	110	30	1	7.99	2.71	3.76	1.38745	0.14	0.04	133	154	13	1	1.47	47	21.7502	2	1	1	2	2	8	110	60	60	18	14	37.2	0	0
1152387	2016	57	0	0	0	4.97	1.8	2.64	1.46667	0.16	0.02	192	143	73	442	0	0	0	0	110	30	1	7.93	1.75	5.31	3.03429	0.22	0.04	142	192	0	0	1.7	87	30.1038	2	1	1	2	2	8	110	60	70	18	15	37	0	0
1152769	2016	53	0	0	0	5.74	2.31	2.84	1.22944	0.3	0.1	195	135	80	452	1	0	0	0	130	30	1	7.63	2.45	4.36	1.77959	0.24	0.12	129	207	12	1	1.54	48	20.2395	2	1	2	1	2	8	120	70	70	16	15	37.6	0	0
1111299	2016	43	0	0	0	5.27	2.35	2.09	0.889362	0.22	0.07	219	156	126	515	1	0	0	0	130	80	1	7.56	2.43	4.18	1.72016	0.24	0.09	145	208	-11	0	1.68	77	27.2817	3	1	1	1	2	8	100	65	75	16	15	36.8	0	0
1157034	2016	29	0	0	0	6.81	1.97	4.05	2.05584	0.12	0.08	364	137	69	269	0	0	0	0	120	30	1	6.78	1.86	4.31	2.3172	0.14	0.11	129	344	-20	1	1.58	51	20.4294	1	1	2	2	2	8	115	65	65	18	15	36.9	0	0
1137644	2016	23	0	1	0	9.87	1.73	7.76	4.48555	0.02	0.01	168	152	108	260	1	0	0	1	150	30	1	6.76	2.21	3.56	1.61086	0.02	0	141	190	22	0	1.72	52	17.5771	2	1	2	2	1	8	110	60	80	18	15	38.4	1	0
1131225	2016	71	0	0	0	7.88	1.68	5.38	3.20238	0.26	0.01	207	107	165	259	1	0	1	1	130	30	1	6.74	1.88	4.41	2.34574	0.1	0.01	117	203	-4	0	1.69	65	22.7583	2	1	2	2	1	8	120	70	75	16	15	37	0	0
1156299	2016	48	0	0	0	5.9	1.61	3.67	2.2795	0.13	0.02	343	130	90	305	0	0	0	0	115	30	1	6.64	1.71	4.03	2.35673	0.15	0.05	128	340	-3	1	1.6	59	23.0469	2	1	2	2	1	8	125	80	80	18	15	37	0	0
1124229	2016	64	0	0	0	6.37	1.07	4.21	3.93458	0.57	0.01	272	145	86	389	0	1	1	1	115	20	1	6.56	1.38	4.41	3.19565	0.3	0.02	143	246	-26	0	1.65	59	21.6713	2	1	1	2	2	8	130	60	80	18	15	37	0	0
1151266	2016	45	0	0	0	4.85	1.62	2.67	1.64815	0.2	0.12	343	128	73	232	1	1	1	1	105	20	1	6.52	1.79	3.42	1.91061	0.14	0.08	135	330	-13	1	1.56	48	19.7239	2	1	2	2	1	8	120	65	70	16	15	37.2	0	0
1153323	2016	49	0	0	0	4.68	1.31	2.85	2.17557	0.12	0	169	127	71	285	0	0	0	0	100	50	1	6.34	1.36	4.17	3.06618	0.14	0.04	122	188	19	1	1.56	51	20.9566	2	1	1	2	2	8	110	70	70	18	15	36.9	0	0
1149131	2016	54	1	1	0	7.05	1.61	4.86	3.01863	0.15	0.04	155	166	115	467	0	0	0	0	110	30	1	5.94	1.43	3.25	2.27273	0.32	0.06	144	130	-25	0	1.64	75	27.8852	2	1	1	2	2	8	110	75	70	18	15	36.8	0	0
1150167	2016	56	1	0	0	4.69	1.27	2.75	2.16535	0.33	0.4	159	164	152	398	0	0	0	0	115	30	1	5.53	1.48	2.73	1.84459	0.28	0.14	157	128	-31	0	1.71	67	22.913	2	1	2	2	1	8	120	80	80	16	15	37.4	0	0
1141310	2016	75	0	0	0	5.06	2.41	2.08	0.863071	0.18	0.01	183	115	146	499	0	0	0	0	100	50	1	5.36	2.45	2.67	1.0898	0.22	0.04	118	158	-25	0	1.73	73	24.3911	2	1	1	2	2	8	130	80	75	16	15	36.6	0	0
1117475	2016	57	0	0	0	3.57	1.7	1.52	0.894118	0.14	0.03	187	139	86	239	1	1	1	0	95	30	1	4.06	1.58	2.23	1.41139	0.08	0.06	140	180	-7	1	1.57	52	21.0962	2	1	2	2	1	8	140	80	65	18	15	36.9	0	0
1112709	2016	45	0	0	0	6.26	1.79	4.16	2.32402	0.2	0.02	178	157	67	371	0	0	0	0	190	30	1	15.61	4.29	9.67	2.25408	0.16	0.1	131	179	1	1	1.63	52	19.5717	2	1	1	1	2	7	100	60	80	22	13	38.4	1	1
1125190	2016	37	0	0	0	4.5	1.12	2.77	2.47321	0.14	0.01	210	114	83	375	1	0	0	0	90	30	1	13.56	2.37	9.31	3.92827	0.2	0.03	115	204	-6	1	1.6	47	18.3594	2	1	1	1	2	7	120	70	75	18	15	37.8	0	0
1133917	2016	48	0	0	0	6.88	1.76	4.54	2.57955	0.19	0.02	219	122	152	484	0	0	0	0	135	30	1	13.55	2.49	8.71	3.49799	0.42	0.22	117	183	-36	1	1.58	53	21.2306	2	1	1	1	2	7	140	85	65	18	15	36.7	0	0
1143345	2016	56	1	0	0	7	2.37	4.04	1.70464	0.16	0.04	200	140	133	349	0	0	0	0	100	50	1	13.11	3.22	8.31	2.58075	0.22	0.12	143	208	8	0	1.72	75	25.3515	2	1	1	1	2	7	135	80	70	18	15	36.9	0	0
1149594	2016	31	0	0	0	8.47	2.5	5.1	2.04	0.1	0	238	150	128	496	0	0	0	0	95	30	1	11.74	2.63	7.81	2.96958	0.1	0.04	134	248	10	0	1.67	70	25.0995	2	1	1	1	2	7	120	70	85	18	15	36.9	0	0
1142535	2016	43	1	0	0	10.48	3.7	5.9	1.59459	0.3	0	192	161	96	442	0	0	0	0	65	20	1	11.73	4.2	6.3	1.5	0.3	0.04	162	199	7	0	1.65	81	29.7521	2	1	1	1	2	7	135	80	75	16	15	36.7	0	0
1130777	2016	48	0	0	0	7.74	2.99	3.39	1.13378	0.46	0.29	270	144	112	534	1	0	1	1	90	20	1	10.12	3.24	5.31	1.63889	0.32	0.2	134	273	3	0	1.68	72	25.5102	2	1	1	1	2	7	120	60	65	16	15	37.2	0	0
1132231	2016	61	0	0	0	7.04	2	4.32	2.16	0.1	0	207	130	83	356	0	1	1	1	100	20	1	9.93	2.41	6.32	2.62241	0.22	0.02	126	216	9	1	1.61	51	19.6752	2	1	1	1	2	7	140	80	65	16	15	37.9	0	0
1170208	2016	26	0	0	0	7.28	2.18	4.3	1.97248	0.2	0	222	152	141	456	0	0	0	0	100	30	1	9.1	2.74	5.42	1.9781	0.16	0.02	145	250	28	0	1.68	75	26.5731	2	1	1	1	2	7	110	70	70	18	15	37.4	0	0
1143122	2016	45	0	0	0	6.15	1.32	4.19	3.17424	0.12	0.02	249	163	79	313	1	1	1	1	70	50	1	8.92	2.38	5.54	2.32773	0.1	0.04	158	246	-3	0	1.82	100	30.1896	3	1	1	1	1	7	110	75	85	18	15	38.5	1	0
1146698	2016	45	0	0	0	7.6	2.52	4.13	1.63889	0.21	0.08	310	152	89	532	0	0	0	0	100	20	1	8.9	3.12	4.77	1.52885	0.22	0.12	145	293	-17	0	1.76	74	23.8895	2	1	1	1	2	7	115	85	75	18	15	37.7	0	0
1121929	2016	52	0	0	0	7.97	1.25	5.55	4.44	0.73	0.04	285	131	328	531	0	0	0	0	160	30	1	8.35	2.41	4.98	2.06639	0.4	0.1	127	251	-34	0	1.71	64.5	22.0581	2	1	1	1	2	7	125	80	70	16	14	38.1	1	0
1112514	2016	63	0	0	0	6.49	1.92	3.67	1.91146	0.28	0.02	268	120	162	323	0	1	1	1	120	30	1	7.76	2.19	4.47	2.0411	0.16	0.01	113	230	-38	1	1.43	40	19.5609	2	1	1	1	2	7	125	70	70	16	15	36.9	0	0
1114013	2016	42	0	0	0	6.54	2.37	3.59	1.51477	0.13	0.03	208	113	110	411	0	0	0	0	100	50	1	7.69	2.54	4.47	1.75984	0.11	0.05	117	211	3	0	1.73	71	23.7228	2	1	1	1	2	7	130	80	75	18	15	36.8	0	0
1103144	2016	81	0	0	1	7.37	2.04	4.78	2.34314	0.13	0.01	204	80	287	362	1	1	1	0	120	50	1	7.66	2.17	4.58	2.1106	0.16	0.02	74	213	9	1	1.55	45	18.7305	2	1	1	1	2	7	140	65	75	18	15	37.2	0	0
1155500	2016	46	0	0	0	5.4	1.91	2.65	1.38743	0.2	0	193	143	93	354	0	0	0	1	80	50	1	7.53	2.17	4.78	2.20276	0.16	0.02	146	225	32	0	1.73	81	27.0641	1	1	2	2	1	7	120	70	70	16	15	37.3	0	0
1123454	2016	76	0	0	0	3.18	1.55	1.36	0.877419	0.02	0.03	168	129	130	361	0	0	0	0	120	30	1	6.86	1.32	4.88	3.69697	0.05	0.01	132	176	8	0	1.69	58	20.3074	2	1	1	1	2	7	105	60	85	16	15	37.2	0	0
1111389	2016	41	0	0	0	4.4	1.31	2.62	2	0.02	0	122	142	112	444	1	1	0	0	100	50	1	6.66	1.38	4.31	3.12319	0.08	0.02	128	139	17	0	1.74	63	20.8086	2	1	1	2	1	7	110	65	85	17	15	37.8	0	0
1115236	2016	47	0	0	0	6.39	2.12	3.67	1.73113	0.09	0.03	242	144	123	255	1	0	0	0	120	30	1	6.63	2.18	3.79	1.73853	0.11	0.02	135	251	9	0	1.71	69.5	23.768	2	1	1	1	2	7	120	75	80	18	15	37.6	0	0
1112352	2016	49	0	0	0	4.61	2	2.13	1.065	0.1	0	194	146	75	272	1	0	0	0	60	20	1	13.14	3.44	7.49	2.17733	0.12	0.01	143	210	16	1	1.4	31.5	16.0714	1	1	1	1	2	6	100	60	90	16	15	36.9	0	0
1132003	2016	52	0	0	0	5.2	1.83	2.83	1.54645	0.16	0.03	230	138	87	552	1	0	0	0	50	20	1	10.47	2.37	6.83	2.88186	0.15	0.01	134	215	-15	1	1.58	51	20.4294	1	1	1	1	2	6	140	70	65	18	15	36.8	0	0
1112286	2016	39	0	0	0	7.47	2.31	4.04	1.74892	0.66	0.04	342	115	95	305	0	1	0	0	100	30	1	10.35	3.78	5.21	1.37831	0.3	0.1	110	329	-13	1	1.52	58	25.1039	1	1	1	1	2	6	115	75	90	18	14	36.9	0	0
1138343	2016	65	0	0	0	8.92	2.7	5.5	2.03704	0.1	0.1	283	140	83	441	0	0	0	0	75	20	1	9.18	2.79	5.13	1.83871	0.02	0.02	111	292	9	1	1.5	50	22.2222	1	1	1	1	2	6	135	80	80	18	14	36.9	0	0
1143366	2016	40	0	0	0	7.79	2.22	5.01	2.25676	0.18	0.02	281	150	97	482	1	0	0	0	70	20	1	7.27	2.01	4.87	2.42289	0.24	0.1	142	255	-26	0	1.69	65	22.7583	1	1	1	1	2	6	110	70	75	18	15	37.2	0	0
1112022	2016	51	0	0	0	3.94	1.46	2.04	1.39726	0.18	0.03	205	133	114	366	0	0	0	0	60	20	1	5.23	1.56	3.54	2.26923	0.11	0	120	167	-38	0	1.68	59	20.9042	1	1	1	1	2	6	115	85	60	18	14	36.5	0	0
1195171	2017	53	0	0	0	8.73	2.29	5.11	2.23144	0.08	0.02	313	148	84	333	1	0	1	0	140	100	2	26.1	5.13	18.43	3.59259	1.12	0.4	122	177	-136	0	1.7	72	24.9135	4	2	2	3	2	13	95	50	70	23	12	38.2	1	1
30357795	2017	61	0	0	0	13.81	2.97	8.16	2.74747	0.2	0.02	178	100	241	268	0	0	0	0	120	5	1	21.93	3.39	17.07	5.0354	0.18	0.04	82	105	-73	1	1.54	64	26.986	3	1	2	3	2	11	105	65	90	20	15	38.6	1	1
1179298	2017	66	0	0	0	6.39	2.9	3.19	1.1	0.2	0	273	116	74	456	0	0	0	0	150	400	2	9.68	2.71	5.97	2.20295	0.2	0.1	78	233	-40	1	1.42	45	22.317	4	1	2	2	2	11	120	50	90	18	15	38.2	1	0
1181679	2017	66	0	0	0	6.95	1.03	5.27	5.1165	0.14	0.1	275	98	102	452	0	0	1	0	65	20	2	13.75	5.71	6.43	1.12609	0.12	0.11	99	326	51	0	1.7	75.5	25.5206	4	1	2	2	1	10	95	60	70	22	15	38.4	1	1
30369130	2017	49	0	0	0	6.55	1.04	5.09	4.89423	0.08	0.06	339	135	434	749	0	0	0	0	150	50	1	16.86	3.19	12.56	3.9373	0.3	0.1	135	296	-43	1	1.57	63	24.9199	3	1	2	2	2	10	105	70	80	22	12	38.3	1	1
1198829	2017	60	1	0	0	10.67	3.83	5.88	1.53525	0.04	0.03	294	127	134	353	0	0	1	1	120	20	1	9.14	2.53	5.15	2.03557	0.34	0.12	124	182	-112	0	1.67	82	28.7105	2	1	2	3	2	10	100	70	85	21	14	38.2	1	1
1183822	2017	48	0	0	0	7.15	2.12	4.24	2	0.3	0.05	401	154	81	488	0	1	0	0	105	50	1	14.17	4.12	8.79	2.1335	0.12	0.1	141	171	-230	1	1.53	51	21.2279	3	1	2	2	2	10	120	80	80	16	15	38.1	1	1
30351313	2017	54	0	1	0	8.09	2.15	5.36	2.49302	0.12	0.05	332	119	108	549	0	1	1	1	135	5	2	16.61	5.13	10.28	2.0039	0.28	0.01	133	229	-103	1	1.56	51	20.4294	3	1	2	2	2	10	110	75	85	21	15	37.5	0	1
1180002	2017	51	0	0	0	6.48	2.56	4.23	1.65234	0.08	0.01	343	143	107	398	0	0	0	0	140	50	1	16.83	3.22	12.04	3.73913	0.1	0.04	142	232	-111	1	1.63	53	19.4674	3	1	2	2	2	10	110	55	85	19	14	38.7	1	1
1163581	2017	49	0	0	0	8.86	2.37	5.1	2.1519	0.6	0.18	273	116	220	444	0	0	0	0	150	50	1	19.01	3.91	14.53	3.71611	0.14	0.08	134	201	-72	1	1.52	52	21.9261	3	1	2	2	2	10	130	80	60	18	15	38.1	1	1
1157655	2017	54	0	0	0	4.44	1.03	2.89	2.80583	0.1	0.02	287	123	73	280	0	1	1	0	155	50	1	21.31	5.17	14.62	2.82785	0.05	0.01	134	181	-106	1	1.53	43	17.898	3	1	2	2	2	10	120	70	90	18	14	38.1	1	1
1163686	2017	52	0	0	0	5.19	2.01	2.17	1.0796	0.44	0.12	317	133	100	318	1	0	1	1	200	100	2	12.26	2.87	8.71	3.03484	0.42	0.04	125	324	7	1	1.495	45	20.134	4	1	2	2	1	10	105	50	65	18	15	37	0	0
1186589	2017	59	0	0	1	10.92	5.35	3.63	0.678505	1.39	0.11	277	111	104	351	1	1	1	1	175	150	2	11.36	5.35	3.63	0.678505	1.08	0.2	104	265	-12	1	1.52	45	19.4771	3	1	2	2	2	10	120	80	75	18	15	37.2	0	0
1192565	2017	50	0	0	0	8.19	2.46	4.83	1.96341	0.28	0.04	231	148	122	538	0	0	0	0	160	100	2	11.29	3.18	6.17	1.94025	0.32	0.1	146	247	16	0	1.74	67	22.1297	3	1	2	2	2	10	120	75	70	18	15	36.9	0	0
1185971	2017	38	0	0	0	8.4	2.86	4.91	1.71678	0.1	0.07	307	164	90	403	0	0	0	0	105	30	1	10.93	3.17	5.77	1.82019	0.4	0.1	152	275	-32	0	1.63	59	22.2063	3	1	2	2	2	10	110	75	75	18	15	37.3	0	0
1163555	2017	61	0	0	0	7.21	2.4	3.5	1.45833	0.7	0.1	184	140	118	413	0	0	0	0	140	50	1	10.81	3.12	5.33	1.70833	0.64	0.08	136	170	-14	0	1.74	84.5	27.9099	3	1	2	2	2	10	130	80	75	18	15	36.9	0	0
1183227	2017	63	0	0	0	6.46	1.66	3.81	2.29518	0.13	0.07	129	144	112	341	0	0	0	0	180	30	1	10.17	1.84	7.21	3.91848	0.22	0.05	131	151	22	0	1.69	75	26.2596	3	1	2	2	2	10	130	80	60	18	15	38.1	1	0
1203178	2017	47	0	0	0	7.2	2.62	3.81	1.4542	0.3	0	206	150	98	445	0	0	0	0	145	150	1	10.08	2.77	5.83	2.10469	0.24	0.14	142	233	27	0	1.7	64	22.1453	3	1	2	2	2	10	105	65	90	16	15	37.1	0	0
1218741	2017	58	0	0	0	5.8	0.95	3.61	3.8	0.84	0.04	240	67	567	539	0	0	0	0	100	20	1	9.91	0.64	8.72	13.625	0.01	0.01	64	175	-65	0	1.6	68	26.5625	3	1	2	3	1	10	120	70	75	18	15	37.7	0	0
1177140	2017	39	0	0	0	4.47	2.03	1.82	0.896552	0.3	0	197	126	72	191	0	0	0	0	190	100	1	9.87	3.14	5.23	1.66561	0.23	0.03	131	185	-12	1	1.5	46	20.4444	3	1	2	2	2	10	100	55	80	16	15	37.3	0	0
1172631	2017	64	0	0	0	6.93	2.37	3.32	1.40084	0.28	0.1	209	119	95	335	0	0	0	0	160	100	1	9.14	2.63	6.11	2.32319	0.22	0.12	123	188	-21	1	1.54	52	21.9261	3	1	2	2	2	10	115	65	80	17	15	37.1	0	0
1185971	2017	38	0	0	0	7.48	1.42	5.31	3.73944	0.08	0.02	305	148	89	286	0	0	0	0	110	20	1	9.13	2.18	6.12	2.80734	0.04	0.01	142	297	-8	0	1.69	59	20.6575	3	1	2	2	2	10	120	75	80	18	14	37.3	0	0
1209876	2017	76	0	0	0	7.9	2.14	4.76	2.2243	0.34	0.06	250	79	597	828	0	1	0	1	160	50	2	9.01	3.16	5.11	1.61709	0.3	0.1	54	161	-89	0	1.7	62	21.4533	4	1	2	2	1	10	120	50	70	17	13	37.2	0	0
1178685	2017	62	0	0	0	4.61	1.49	2.58	1.73154	0.12	0.04	188	141	75	338	0	0	0	0	195	100	2	7.74	1.95	4.51	2.31282	0.2	0.03	138	171	-17	0	1.73	60	20.0474	4	1	2	2	1	10	120	75	70	18	15	37.4	0	0
1198051	2017	74	0	0	0	5.72	1.19	3.32	2.78992	0.03	0.01	122	107	149	320	1	0	0	0	150	30	1	6.14	1.43	4.03	2.81818	0.12	0.02	110	120	-2	1	1.55	46	19.1467	3	1	2	2	2	10	125	60	68	18	14	38.4	1	0
1206673	2017	73	0	0	1	3.86	1.2	2.14	1.78333	0.16	0.05	338	137	150	534	0	0	0	0	185	100	2	5.87	1.08	3.89	3.60185	0.11	0.04	129	309	-29	0	1.56	55	22.6003	3	1	2	2	2	10	115	75	90	16	15	37	0	0
1164052	2017	59	0	0	0	2.99	0.9	1.7	1.88889	0.1	0	127	106	88	309	0	0	1	1	190	100	2	5.12	1.18	3.78	3.20339	0.17	0.05	98	123	-4	1	1.58	42.5	17.0245	3	1	2	2	2	10	105	65	85	16	15	37.3	0	0
1177053	2017	77	1	0	0	6.66	0.83	4.66	5.61446	0.2	0.1	110	114	96	563	0	0	0	0	210	20	1	12.44	2.77	7.61	2.74729	0.14	0.12	120	103	-7	1	1.48	40	17.7778	3	1	2	2	1	9	100	60	110	22	13	39.5	1	1
1179169	2017	66	0	1	0	6.22	1.39	4.24	3.05036	0.3	0.1	266	152	78	346	0	0	1	0	100	50	1	12.51	3.19	7.12	2.23197	0.22	0.18	122	291	25	0	1.76	65	20.5151	3	1	2	2	1	9	100	60	70	22	13	39.2	1	1
1193900	2017	54	0	0	0	4.9	1.3	3.13	2.40769	0	0	218	135	74	359	0	0	0	0	80	100	1	15.83	3.58	10.33	2.88547	0.21	0.05	97	341	123	1	1.55	42	17.4818	3	1	2	2	1	9	90	50	90	23	12	38.3	1	1
1181235	2017	49	1	0	0	6.35	1.92	3.95	2.05729	0.1	0.1	178	146	90	328	1	0	1	0	100	50	1	20.59	6.9	13.21	1.91449	0.3	0.15	144	246	68	0	1.58	65	26.0375	2	1	2	2	2	9	100	55	85	23	13	38.5	1	1
1191623	2017	37	0	0	0	7.3	1.02	5.48	5.37255	0.7	0.14	474	133	64	286	1	1	1	1	160	20	1	23.91	4.31	17.43	4.04408	1.2	0.8	134	374	-100	1	1.48	50	22.2222	2	1	2	2	2	9	100	70	85	22	14	38.6	1	1
1196976	2017	64	1	0	0	4.65	0.95	2.74	2.88421	0.08	0.03	364	108	75	166	1	0	0	0	135	20	1	7.31	1.64	4.57	2.78659	0.12	0.05	94	346	-18	1	1.53	37	15.8059	2	1	2	3	1	9	110	60	90	21	13	38.6	1	1
1172445	2017	58	0	0	0	7.85	3.25	3.82	1.17538	0.2	0.04	308	108	94	478	0	0	0	0	150	20	1	12.1	3.23	7.18	2.22291	0.14	0.02	105	327	19	1	1.56	51	20.9566	3	1	2	2	1	9	115	70	80	19	14	38.4	1	1
1171483	2017	38	0	0	0	11.23	3.84	5.35	1.39323	0.12	0.02	337	157	74	356	0	0	0	0	105	50	1	12.36	2.39	6.44	2.69456	0.28	0.02	133	260	-77	1	1.49	51.5	22.5867	2	1	2	2	2	9	115	75	90	18	14	38.4	1	1
1160577	2017	62	0	0	0	10.76	2.64	6.89	2.60985	0	0.03	592	117	68	302	1	1	1	0	160	10	1	12.75	1.32	9.87	7.47727	0.04	0.01	118	371	-221	0	1.57	50	19.7777	2	1	2	2	2	9	140	85	85	19	15	38.7	1	1
1201644	2017	48	0	0	0	5.66	1	3.82	3.82	0.43	0.02	369	151	92	475	1	1	1	0	100	50	1	12.94	3.37	8.61	2.5549	0.34	0.01	148	371	2	1	1.57	51	20.6905	3	1	2	2	1	9	105	70	90	21	14	38.3	1	1
1164718	2017	61	0	0	0	15.31	4.8	9.5	1.97917	0.4	0.2	315	177	82	498	0	0	0	0	120	50	1	13.9	3.89	8.86	2.27763	0.14	0.08	138	217	-98	0	1.69	63.5	21.7161	3	1	2	2	1	9	130	70	90	21	15	38.4	1	1
30376239	2017	45	0	0	0	5.76	1.99	2.99	1.50251	0.39	0.02	244	66	461	523	0	0	1	1	100	50	1	14.92	3.17	9.82	3.09779	0.32	0.01	62	236	-8	1	1.46	39	18.2961	3	1	1	2	2	9	100	75	70	20	15	38.4	1	1
1174423	2017	36	0	0	0	6.63	2.39	3.15	1.31799	0.31	0.14	233	146	109	395	0	0	0	0	170	100	1	14.91	4.14	8.48	2.04831	0.26	0.08	139	241	8	0	1.65	72	26.4463	3	1	2	2	1	9	120	60	65	16	15	37	0	0
1202645	2017	64	1	0	0	4.44	1.78	1.97	1.10674	0.11	0.02	293	109	102	429	0	0	0	0	100	30	1	14.16	3.45	9.38	2.71884	0.22	0.04	111	268	-25	1	1.56	52	21.3675	3	1	1	2	2	9	120	65	80	17	15	36.8	0	0
1166257	2017	39	0	0	0	12.93	2.64	8.71	3.29924	0.61	0.09	223	162	129	590	0	0	0	0	120	20	1	13.71	2.23	10.17	4.56054	0.42	0.06	145	231	8	0	1.77	82.5	26.3334	2	1	2	2	2	9	130	80	68	18	14	37	0	0
1174881	2017	36	1	0	0	6.98	2.19	4.15	1.89498	0.18	0.03	210	155	92	512	0	0	0	0	175	30	1	12.32	3.42	8.11	2.37135	0.22	0.08	154	232	22	0	1.73	90	30.0712	2	1	2	2	2	9	140	90	80	16	15	37	0	0
1177299	2017	47	0	0	0	10.88	2	7.9	3.95	0.1	0.2	190	151	77	170	1	0	0	0	130	50	1	12.23	2.12	8.87	4.18396	0.1	0.1	154	195	5	0	1.7	66	22.8374	3	1	2	2	1	9	130	80	80	16	15	37.1	0	0
1164875	2017	46	0	0	0	6.82	1.88	4.14	2.20213	0.28	0.05	263	146	101	436	1	0	1	1	125	80	1	12.03	2.31	8.57	3.70996	0.18	0.08	142	254	-9	0	1.73	72	24.0569	2	1	2	2	2	9	130	80	80	16	15	37	0	0
1158739	2017	31	0	0	1	7.53	2.4	4.33	1.80417	0.2	0.1	404	105	94	405	1	0	1	1	130	30	1	11.72	3.25	6.79	2.08923	0.18	0.11	109	363	-41	1	1.5	47	20.8889	2	1	2	2	2	9	100	65	85	16	15	38.4	1	0
1172975	2017	56	0	0	0	11.28	3.7	6.2	1.67568	0.4	0.1	218	154	103	512	0	0	0	0	110	50	1	11.72	3.52	6.43	1.8267	0.4	0.1	138	242	24	0	1.65	60	22.0386	3	1	2	2	1	9	110	65	70	18	15	36.8	0	0
1202010	2017	70	1	0	1	7.3	2.35	3.88	1.65106	0.49	0.07	339	103	119	458	1	1	1	1	90	30	1	11.53	4.12	6.32	1.53398	0.16	0.12	100	321	-18	1	1.51	48	21.0517	2	1	2	2	2	9	140	80	90	18	15	37.6	0	0
1172095	2017	58	0	0	0	9.01	1.9	6	3.15789	0.2	0	186	134	90	407	0	0	0	0	140	5	1	11.35	2.19	7.31	3.3379	0.1	0.02	123	219	33	1	1.59	62	24.5243	3	1	2	2	1	9	140	80	90	18	15	36.9	0	0
1169298	2017	65	1	0	0	10.4	3.43	5.4	1.57434	0.33	0.6	225	145	104	446	1	0	0	0	80	50	1	11.28	4.13	5.77	1.39709	0.3	0.5	146	250	25	0	1.66	74	26.8544	2	1	2	2	2	9	145	70	80	18	15	36.8	0	0
1163284	2017	47	0	0	0	8.31	2.34	4.95	2.11538	0.4	0.1	226	141	99	489	0	0	0	0	155	30	1	11.04	4.12	5.76	1.39806	0.2	0.1	134	258	32	0	1.72	68	22.9854	2	1	2	2	2	9	130	80	90	18	15	37.7	0	0
1171356	2017	45	0	0	0	7.18	2.12	4.48	2.11321	0.1	0.1	343	129	67	390	0	0	0	0	140	30	1	10.81	4.2	4.89	1.16429	0.23	0.11	125	354	11	1	1.58	43	17.2248	2	1	2	2	2	9	120	60	80	18	15	38	1	0
1201598	2017	33	0	0	0	4.36	1.77	2.1	1.18644	0.08	0.03	177	150	127	371	1	0	0	0	180	30	1	10.8	2.14	7.32	3.42056	0.14	0.05	145	151	-26	0	1.67	65.5	23.486	3	1	2	2	1	9	120	75	70	18	15	37.1	0	0
1160653	2017	54	0	0	1	13.31	2.66	8.65	3.25188	0.97	0.04	353	87	727	316	0	0	0	0	120	50	1	10.73	1.66	7.84	4.72289	0.88	0.02	83	386	33	0	1.65	64	23.5078	3	1	2	2	1	9	120	70	80	16	15	37.1	0	0
1211348	2017	23	0	0	0	10.18	3.62	5.7	1.57459	0.15	0.06	283	174	110	333	0	0	0	0	105	100	1	10.66	3.88	5.76	1.48454	0.1	0.1	146	235	-48	0	1.7	57	19.7232	2	1	2	2	2	9	130	80	90	18	15	37	0	0
1186467	2017	60	1	0	0	8.2	1.6	6.47	4.04375	0.04	0.02	212	128	68	330	0	0	0	0	180	30	1	10.56	1.98	7.58	3.82828	0.1	0.06	118	175	-37	1	1.5	49	21.7778	2	1	2	2	2	9	110	70	65	17	14	36.7	0	0
1162720	2017	52	0	0	0	4.94	1.68	2.85	1.69643	0.11	0.01	278	132	65	553	0	0	0	0	100	30	1	10.54	2.21	7.34	3.32127	0.12	0.04	128	262	-16	1	1.54	52	21.9261	2	1	2	2	2	9	120	70	75	18	15	36.7	0	0
1193392	2017	52	0	0	0	6.31	2.14	3.66	1.71028	0.1	0.04	317	140	107	518	1	0	0	0	105	20	1	10.33	3.23	6.11	1.89164	0.12	0.03	137	321	4	1	1.55	55	22.8928	3	1	2	2	1	9	125	60	70	18	15	37	0	0
1197486	2017	35	0	0	0	8.79	1.72	6.14	3.56977	0.24	0.04	227	163	125	373	0	0	0	0	165	50	1	9.78	2.17	6.29	2.89862	0.2	0.01	146	198	-29	0	1.75	75	24.4898	2	1	2	2	2	9	120	70	80	18	14	37	0	0
1202315	2017	36	0	0	0	9.42	2.05	6.62	3.22927	0.14	0.05	309	156	95	333	0	0	0	0	135	100	1	9.39	2.12	6.43	3.03302	0.1	0.1	134	235	-74	1	1.56	49	20.1348	2	1	2	2	2	9	120	70	65	16	15	36.8	0	0
1168237	2017	45	0	0	0	6.1	2.35	3.04	1.29362	0.26	0.06	282	132	124	496	0	0	0	0	115	60	1	9.31	2.48	5.76	2.32258	0.32	0.03	124	266	-16	0	1.78	83	26.1962	2	1	2	2	2	9	120	85	65	18	15	38.1	1	0
1180419	2017	41	0	0	0	6.59	2.12	3.61	1.70283	0.28	0.05	209	146	67	345	0	0	0	0	110	30	1	8.59	3.21	4.37	1.36137	0.22	0.02	146	215	6	0	1.81	83	25.335	2	1	2	2	2	9	120	60	75	18	15	36.8	0	0
1191679	2017	35	0	0	0	7.34	2.04	4.42	2.16667	0.22	0.07	332	146	101	471	0	0	0	0	180	50	1	8.51	2.43	5.32	2.1893	0.12	0.08	133	318	-14	0	1.68	55	19.487	3	1	2	2	1	9	95	60	70	16	14	37	0	0
1183451	2017	57	0	0	0	6.15	2.36	3.25	1.37712	0.08	0.03	175	121	89	348	0	0	0	0	120	30	1	8.48	2.48	5.34	2.15323	0.07	0.02	123	176	1	1	1.58	50	20.0288	2	1	2	2	2	9	105	65	65	18	15	37.1	0	0
1177092	2017	39	0	0	0	6.53	3.14	2.68	0.853503	0.2	0.1	209	149	129	331	0	0	0	0	120	20	1	8.37	3.12	4.37	1.40064	0.18	0.12	147	247	38	0	1.74	90	29.7265	3	1	1	2	2	9	110	75	60	16	15	36.8	0	0
1172435	2017	60	0	0	0	6.54	1.67	4.32	2.58683	0.14	0	184	119	183	554	0	0	0	0	110	50	1	8.33	1.89	5.76	3.04762	0.18	0.06	127	214	30	0	1.69	57	19.9573	3	1	1	2	2	9	125	75	60	18	15	36.5	0	0
1176511	2017	59	0	0	0	7.17	2.06	4.47	2.1699	0.09	0.03	177	127	416	479	0	0	0	0	165	50	1	8.27	2.19	5.21	2.379	0.12	0.1	118	192	15	0	1.68	72	25.5102	2	1	2	2	2	9	130	75	70	16	15	37	0	0
1201407	2017	57	0	0	0	6.86	1.93	4.16	2.15544	0.11	0.03	142	132	136	392	1	1	0	0	150	30	1	8.18	2.14	5.32	2.48598	0.16	0.08	135	122	-20	1	1.54	52	21.9261	3	1	2	2	1	9	120	60	85	18	15	37.5	0	0
1210008	2017	52	0	0	0	7.18	3.13	3.78	1.20767	0.08	0.01	237	141	136	512	0	0	0	0	120	30	1	8.17	3.73	4.16	1.11528	0.1	0.04	143	241	4	0	1.7	78	26.9896	2	1	2	2	2	9	120	70	85	16	15	37.5	0	0
1172096	2017	61	1	0	0	6.91	2.61	3.64	1.39464	0.2	0	177	147	76	296	0	0	1	1	120	20	1	8.1	2.77	4.23	1.52708	0.24	0.08	142	194	17	0	1.77	73	23.3011	2	1	2	2	2	9	130	70	70	18	15	36.9	0	0
1194096	2017	46	0	0	0	7.45	2.95	3.65	1.23729	0.15	0.04	205	154	112	567	0	1	1	1	100	30	1	7.84	3.02	3.71	1.22848	0.2	0.02	143	189	-16	0	1.68	78	27.6361	2	1	2	2	2	9	130	80	80	18	15	37	0	0
1175309	2017	51	1	0	0	8.89	2.1	5.9	2.80952	0.3	0.1	194	140	91	238	0	0	0	0	140	50	1	7.8	2.11	4.23	2.00474	0.2	0.1	127	205	11	0	1.7	60	20.7612	2	1	2	2	2	9	115	65	70	18	15	37.1	0	0
1157842	2017	75	0	0	0	7.78	2.21	4.87	2.20362	0.42	0.12	198	104	560	530	0	0	0	0	130	50	1	7.45	2.11	4.56	2.16114	0.3	0.22	110	196	-2	1	1.5	51.5	22.8889	2	1	2	2	2	9	120	70	80	18	15	37.2	0	0
1178476	2017	45	0	0	0	5.48	2.3	2.55	1.1087	0.11	0.04	275	145	112	470	0	0	0	0	135	5	1	7.04	2.15	4.38	2.03721	0.1	0.02	135	249	-26	0	1.65	65	23.8751	3	1	1	2	2	9	125	70	70	16	15	36.9	0	0
1189498	2017	69	1	0	0	6.75	1.19	4.75	3.9916	0.3	0.1	141	89	195	541	0	0	0	0	150	30	1	6.83	1.43	4.82	3.37063	0.22	0.14	88	109	-32	0	1.7	71.5	24.7405	3	1	2	2	1	9	100	60	80	16	14	37	0	0
30377047	2017	51	0	0	0	8.82	2.19	6	2.73973	0.01	0.01	129	83	197	367	0	0	0	0	100	30	1	6.75	1.75	3.51	2.00571	0.01	0.01	80	124	-5	1	1.54	48	20.2395	2	1	2	2	2	9	110	75	70	16	15	37.5	0	0
1188176	2017	62	0	0	0	6.95	2.66	3.18	1.19549	0.28	0.03	245	108	143	322	1	0	1	1	150	30	1	6.44	2.13	3.91	1.83568	0.22	0.01	105	251	6	1	1.45	43	20.4518	3	1	1	2	2	9	130	80	70	18	15	36.7	0	0
1172228	2017	48	0	0	0	8.79	3	4.6	1.53333	0.6	0.1	253	150	93	470	0	0	0	0	105	20	1	6.33	2.11	3.76	1.78199	0.2	0.01	140	272	19	0	1.62	57.5	21.9098	2	1	2	2	2	9	140	90	80	18	15	37.3	0	0
1186009	2017	56	1	0	0	5.89	1.32	3.88	2.93939	0.16	0.04	201	121	77	269	0	0	0	0	120	50	1	5.83	1.27	3.28	2.58268	0.33	0.05	131	225	24	1	1.56	55	22.6003	2	1	2	2	2	9	105	65	70	18	15	37.6	0	0
1186081	2017	48	0	0	0	6.13	1.95	3.38	1.73333	0.034	0.01	279	150	178	527	0	0	0	0	115	20	1	5.82	1.78	3.21	1.80337	0.05	0.01	147	269	-10	0	1.6	55	21.4844	2	1	2	2	2	9	125	90	70	18	15	37.4	0	0
1160219	2017	77	0	0	0	4.53	1.66	2.4	1.44578	0.1	0.03	198	94	274	427	0	0	0	0	150	30	1	5.14	1.84	2.85	1.54891	0.13	0.01	87	177	-21	1	1.39	44	22.7731	3	1	1	2	2	9	150	70	65	16	15	37.8	0	0
1168009	2017	55	0	0	1	8.45	4.12	3.37	0.817961	0.19	0.09	408	113	201	485	1	0	0	0	120	100	2	5.05	2.89	1.93	0.66782	0.12	0.06	98	376	-32	1	1.58	52	20.83	3	1	1	2	2	9	135	70	70	16	15	36.6	0	0
1196599	2017	59	1	0	0	6.06	1.67	3.75	2.24551	0.17	0.05	336	155	89	442	0	0	0	0	55	50	1	16.68	1.79	13.02	7.27374	0.18	0.08	95	186	-150	1	1.56	58	23.833	3	1	1	1	2	8	95	60	90	23	14	38.8	1	1
1175852	2017	48	0	0	0	5.33	1.14	3.5	3.07018	0.1	0	179	122	78	263	1	0	0	0	50	10	1	15.31	2.81	10.53	3.74733	0.24	0.04	113	174	-5	1	1.59	52	20.5688	2	1	2	2	1	8	120	80	85	19	15	38.4	1	1
1193883	2017	47	0	0	0	4.61	1.71	2.34	1.36842	0.16	0.02	302	144	90	337	0	0	0	0	100	50	1	15.71	4.42	10.07	2.27828	0.18	0.04	138	297	-5	1	1.63	50	18.8189	2	1	1	2	2	8	110	70	85	19	15	37.5	0	0
30358372	2017	60	0	0	0	6.97	2.44	3.55	1.45492	0.44	0.05	193	150	119	413	0	0	0	0	110	30	1	14.13	4.21	8.64	2.05226	0.23	0.11	149	191	-2	0	1.68	70.5	24.9787	2	1	2	2	1	8	120	70	60	16	15	37.2	0	0
1192572	2017	54	0	0	0	9.62	3.06	4.92	1.60784	0.59	0.08	271	153	108	412	1	0	0	0	120	50	1	13.34	3.71	8.76	2.36119	0.44	0.32	134	271	0	0	1.72	72	24.3375	3	1	1	2	1	8	110	60	80	17	15	36.8	0	0
1201317	2017	52	0	0	0	7.94	2.06	4.68	2.27184	0.32	0.09	372	111	71	303	0	0	0	0	90	30	1	13.27	4.71	6.88	1.46072	0.4	0.1	109	338	-34	1	1.57	51	20.6905	2	1	2	2	1	8	135	90	85	19	15	37.7	0	0
1187616	2017	48	0	0	0	6.02	2.05	3.14	1.53171	0.26	0.04	176	119	158	388	1	1	0	0	120	50	1	13.07	3.75	8.18	2.18133	0.22	0.07	116	182	6	0	1.7	64	22.1453	2	1	1	2	2	8	105	65	88	18	15	37.8	0	0
1187278	2017	41	0	0	0	9.07	1.49	7.04	4.72483	0.03	0.03	271	146	81	405	0	0	0	0	110	50	1	12.6	2.19	8.95	4.08676	0.08	0.04	124	225	-46	1	1.55	48	19.9792	2	1	1	2	2	8	110	70	75	18	15	37	0	0
1176615	2017	34	0	0	0	6.04	2.08	3.32	1.59615	0.2	0.04	217	147	87	453	0	0	0	0	100	30	1	12.26	4.31	6.98	1.61949	0.18	0.01	139	191	-26	0	1.75	72	23.5102	2	1	1	2	2	8	120	70	80	20	15	38	1	0
1183383	2017	54	0	0	0	6.29	2.4	3.08	1.28333	0.1	0.03	227	130	76	568	1	0	0	0	120	50	1	11.74	3.18	7.17	2.25472	0.16	0.02	132	243	16	0	1.72	72	24.3375	2	1	1	2	2	8	115	70	80	18	15	37.8	0	0
1169145	2017	54	1	0	0	6.11	1.96	3.19	1.62755	0.25	0.06	288	142	69	438	0	0	0	0	90	20	1	11.47	3.14	7.05	2.24522	0.24	0.02	140	279	-9	1	1.59	50	19.7777	2	1	1	2	2	8	115	70	75	18	15	37.4	0	0
1185330	2017	37	0	0	0	6.14	2.3	3.05	1.32609	0.21	0.06	219	158	107	386	1	1	0	1	80	20	1	10.78	3.11	6.34	2.03859	0.15	0.02	149	211	-8	0	1.67	59	21.1553	2	1	2	2	1	8	110	70	60	16	15	37.3	0	0
1203522	2017	57	0	1	0	9.18	3.11	5.39	1.73312	0.04	0.01	237	127	94	474	1	0	0	0	100	30	1	10.66	1.67	8.15	4.88024	0.06	0.01	118	232	-5	0	1.7	65	22.4913	2	1	2	2	1	8	120	85	80	18	15	36.8	0	0
1196839	2017	58	0	0	0	4.16	1.72	2.07	1.20349	0.04	0.03	245	126	88	387	1	0	0	1	104	50	1	9.92	1.99	6.58	3.30653	0.06	0.02	131	248	3	1	1.57	50	20.2848	3	1	1	1	2	8	115	75	70	18	15	37.4	0	0
1174128	2017	46	0	0	0	8.95	3.02	4.75	1.57285	0.39	0.09	179	136	82	428	1	0	0	0	125	30	1	9.81	3.19	5.33	1.67085	0.46	0.08	124	154	-25	0	1.7	65	22.4913	2	1	2	2	1	8	150	90	85	18	15	36.8	0	0
1177380	2017	36	0	0	0	8.53	2.86	4.79	1.67483	0.2	0.1	277	148	133	442	0	0	0	0	140	50	1	9.52	2.74	5.83	2.12774	0.18	0.2	140	250	-27	0	1.69	80	28.0102	3	1	1	2	1	8	110	70	70	17	15	37.7	0	0
1176660	2017	63	0	0	0	4.41	1.23	2.64	2.14634	0	0.01	214	113	177	427	1	0	0	0	160	50	1	9.48	1.98	6.71	3.38889	0.02	0.02	117	208	-6	1	1.5	51.5	22.8889	2	1	1	2	2	8	130	75	70	18	15	37	0	0
1212640	2017	50	0	0	0	7.56	3.1	3.77	1.21613	0.16	0.05	306	130	80	449	0	0	0	0	130	30	1	9.4	3.31	5.16	1.55891	0.22	0.1	125	318	12	1	1.65	64	23.5078	2	1	2	2	1	8	120	60	75	16	15	37.3	0	0
1202435	2017	55	0	0	0	5.24	2.15	2.51	1.16744	0.1	0.03	260	119	90	487	1	1	1	0	160	30	1	9.37	3.18	5.26	1.65409	0.13	0	121	233	-27	1	1.55	55	22.8928	2	1	1	2	2	8	120	75	76	18	15	37	0	0
1168628	2017	49	0	0	0	8.7	2.85	4.9	1.7193	0.13	0.04	232	149	110	483	0	0	0	0	100	50	1	9.29	2.31	6.17	2.671	0.2	0.1	147	248	16	0	1.75	74	24.1633	2	1	1	2	2	8	130	80	75	16	15	37	0	0
1168700	2017	65	0	1	0	4.89	1.6	2.47	1.54375	0.39	0.03	112	127	88	380	0	0	0	0	110	30	1	8.98	2.31	5.23	2.26407	0.24	0.05	125	98	-14	1	1.51	49	21.4903	2	1	1	2	2	8	120	70	70	18	15	37.1	0	0
1187403	2017	46	0	0	0	7.41	2.15	4.61	2.14419	0.03	0.06	234	119	140	355	0	0	0	0	90	50	2	8.97	3.21	4.73	1.47352	0.08	0.06	117	244	10	0	1.68	52	18.424	3	1	1	1	2	8	135	80	60	16	15	37.3	0	0
1203135	2017	45	0	0	0	7.33	2.1	4.3	2.04762	0.2	0.1	193	143	87	338	0	0	0	0	150	30	1	8.88	2.43	4.76	1.95885	0.24	0.14	142	204	11	0	1.71	75	25.6489	2	1	1	2	2	8	115	80	80	18	15	36.7	0	0
30355392	2017	57	0	0	0	6.28	2.31	3.24	1.4026	0.2	0	173	142	90	581	0	0	0	0	120	30	1	8.84	2.34	4.83	2.0641	0.26	0.01	139	154	-19	1	1.57	50	20.2848	2	1	2	2	1	8	120	65	75	18	15	36.8	0	0
1191585	2017	48	0	0	0	8.64	3.29	4.32	1.31307	0.37	0.04	259	161	104	439	0	0	0	0	90	30	1	8.81	3.18	4.44	1.39623	0.4	0.1	148	232	-27	0	1.71	72	24.623	2	1	2	2	1	8	135	90	85	18	15	37.2	0	0
1184406	2017	29	0	0	0	8.82	3.4	4.8	1.41176	0	0	396	109	99	403	1	1	0	0	125	30	1	8.73	3.32	4.89	1.47289	0.01	0.01	109	366	-30	1	1.61	47	18.132	2	1	2	2	1	8	110	75	75	18	15	37.1	0	0
1196374	2017	21	0	0	0	6.09	1.83	3.38	1.84699	0.17	0.05	217	172	93	335	0	0	0	0	95	5	1	8.65	2.29	5.38	2.34934	0.15	0.03	161	224	7	0	1.72	65	21.9713	2	1	1	2	2	8	120	70	70	18	15	37	0	0
1171117	2017	62	1	0	0	7.87	1.9	5.3	2.78947	0.1	0	205	175	96	523	0	0	0	0	85	5	1	8.44	2.64	5.29	2.00379	0.14	0.1	163	190	-15	0	1.7	80	27.6817	2	1	2	2	1	8	110	70	60	18	15	37	0	0
30351919	2017	46	0	0	0	6.36	2.82	2.57	0.911348	0.4	0.03	253	123	72	358	0	0	0	0	105	50	1	8.37	2.91	5.13	1.76289	0.28	0.01	116	260	7	1	1.57	52	21.0962	2	1	1	2	2	8	110	65	70	16	15	37.2	0	0
1159410	2017	41	0	0	0	6.69	2.57	3.47	1.35019	0.2	0.03	191	166	91	454	0	0	0	0	110	50	1	8.34	2.71	5.12	1.8893	0.12	0.06	142	162	-29	0	1.74	78	25.763	3	1	1	1	2	8	140	80	80	18	15	37.9	0	0
1175889	2017	51	0	0	0	5.81	2.19	2.78	1.26941	0.12	0.01	307	145	84	367	0	0	0	0	120	50	1	8.06	2.63	4.86	1.84791	0.08	0.01	139	292	-15	0	1.65	71	26.079	2	1	2	2	1	8	115	75	65	16	15	37	0	0
30377961	2017	49	0	0	1	6.02	1.17	3.84	3.28205	0.52	0.04	228	111	501	698	0	0	0	0	100	30	1	8.04	1.57	5.43	3.4586	0.48	0.01	108	215	-13	0	1.73	75	25.0593	2	1	2	2	1	8	150	90	80	18	15	37.4	0	0
1192916	2017	37	0	0	0	6.82	2.47	3.42	1.38462	0.2	0.04	248	172	109	451	0	0	0	0	60	5	1	7.8	2.67	3.64	1.3633	0.16	0.06	152	212	-36	0	1.76	74	23.8895	1	1	2	2	2	8	125	75	70	18	15	37.3	0	0
1195927	2017	59	0	0	0	6.38	1.13	4.57	4.04425	0.27	0.03	197	131	150	556	0	0	0	0	100	30	1	7.76	2.07	4.76	2.29952	0.25	0.01	128	187	-10	0	1.67	74	26.5338	2	1	2	2	1	8	130	75	70	16	15	37	0	0
1191711	2017	64	0	0	0	5.58	1.36	3.4	2.5	0.26	0.03	203	145	109	365	0	0	0	0	90	30	1	7.64	2.01	4.32	2.14925	0.21	0.01	149	217	14	0	1.8	82	25.3086	2	1	1	2	2	8	110	65	70	16	15	36.9	0	0
1190393	2017	50	0	0	0	7.98	2.32	4.73	2.03879	0.2	0.02	172	133	193	392	1	0	1	1	150	150	1	7.15	2.45	4.18	1.70612	0.2	0.01	115	147	-25	0	1.65	55	20.202	2	1	2	2	1	8	105	50	50	16	15	36.8	0	0
1169270	2017	39	0	0	0	7.59	3.07	3.86	1.25733	0.11	0.02	265	118	64	294	0	0	1	1	75	5	1	6.69	3.11	3.23	1.03859	0.02	0.01	123	274	9	1	1.58	45.5	18.2262	2	1	2	2	1	8	140	90	70	18	15	36.9	0	0
1209009	2017	49	1	0	0	6.57	2.44	3.38	1.38525	0.2	0.03	279	136	89	446	0	0	0	0	125	5	1	4.96	2.21	2.09	0.945701	0.2	0.04	125	224	-55	0	1.68	67.5	23.9158	2	1	2	2	1	8	120	80	70	18	15	37.2	0	0
1216683	2017	58	1	0	0	7.03	1.3	4.9	3.76923	0.1	0.1	171	151	104	263	0	1	0	0	125	30	1	3.62	0.41	3.14	7.65854	0.01	0	150	176	5	0	1.75	89	29.0612	2	1	2	2	1	8	130	80	70	18	15	37.4	0	0
1175243	2017	42	0	0	0	10.69	5.3	4.4	0.830189	0.3	0.1	257	151	88	447	0	1	0	0	115	30	1	12	5.15	6.31	1.22524	0.2	0.1	146	264	7	0	1.71	72	24.623	2	1	1	1	2	7	120	80	80	16	15	37.6	0	0
1205068	2017	65	0	0	0	5.35	1.73	2.95	1.7052	0.13	0.06	274	125	132	362	0	1	0	0	100	30	1	10.86	2.74	7.11	2.59489	0.1	0.04	108	257	-17	1	1.5	35	15.5556	2	1	1	1	2	7	110	70	75	18	15	37.5	0	0
1206768	2017	55	0	0	0	5.66	1.78	3.21	1.80337	0.18	0.03	281	140	86	292	0	0	1	1	90	20	1	10.67	1.84	7.12	3.86957	0.14	0.02	141	268	-13	0	1.74	75	24.7721	2	1	1	1	2	7	140	80	70	16	15	37.4	0	0
1189397	2017	48	0	0	0	6.84	2.98	3.14	1.05369	0.24	0.04	214	134	102	443	0	0	0	0	110	50	1	10.59	2.84	5.42	1.90845	0.54	0.12	130	206	-8	0	1.71	79	27.0169	2	1	1	1	2	7	120	70	60	16	14	37	0	0
1190273	2017	54	0	0	0	10.68	2.89	6.86	2.3737	0.3	0.1	214	153	134	551	0	0	0	0	100	20	1	10.37	2.69	6.77	2.51673	0.2	0.1	131	254	40	0	1.65	65	23.8751	2	1	1	1	2	7	115	75	60	16	15	36.7	0	0
1163996	2017	22	0	0	0	5.98	2.69	2.55	0.947955	0.35	0.02	255	157	115	492	0	0	0	0	120	100	1	10.17	3.58	6.05	1.68994	0.22	0.01	151	276	21	0	1.79	107	33.3947	2	1	1	1	2	7	115	65	75	16	15	37.2	0	0
1186664	2017	59	0	0	0	6.72	3.37	2.65	0.78635	0.15	0.03	189	133	107	502	1	0	0	0	110	20	1	9.65	3.41	5.33	1.56305	0.18	0.06	128	180	-9	0	1.73	69	23.0546	2	1	1	1	2	7	140	75	70	16	15	37	0	0
1168647	2017	51	0	0	0	8.87	2.56	4.84	1.89062	0.1	0.06	294	132	99	396	0	0	0	0	120	200	1	9.13	2.13	5.39	2.53052	0.2	0.1	117	241	-53	1	1.65	60	22.0386	2	1	1	1	2	7	115	70	80	18	14	36.7	0	0
1173223	2017	47	1	0	0	6.48	1.78	3.51	1.97191	0.3	0.2	276	141	112	302	0	0	0	0	130	60	1	8.77	2.44	4.98	2.04098	0.24	0.18	138	256	-20	0	1.79	72	22.4712	2	1	1	1	2	7	150	90	70	18	15	37	0	0
1199228	2017	57	0	0	0	9.53	2.38	5.77	2.42437	0.27	0.04	237	155	108	595	1	0	1	1	110	30	1	8.62	2.34	5.21	2.2265	0.12	0.08	151	241	4	0	1.63	65	24.4646	1	1	2	2	1	7	120	70	70	18	15	37.5	0	0
1199196	2017	54	0	0	0	7.7	2.42	4.43	1.83058	0.06	0.05	233	145	125	347	1	0	0	0	90	80	1	8.19	2.53	5.19	2.05138	0.08	0.06	134	248	15	0	1.75	60	19.5918	1	1	1	2	2	7	120	80	80	18	15	37	0	0
1161994	2017	43	0	0	0	5.86	2.6	2.53	0.973077	0.2	0	212	147	99	391	1	0	0	0	95	50	1	8.06	3.01	4.33	1.43854	0.24	0.03	143	193	-19	0	1.68	69	24.4473	2	1	1	1	2	7	115	70	70	16	15	36.9	0	0
1198830	2017	64	1	0	0	7.89	1.67	5.12	3.06587	0.22	0.03	172	147	92	331	0	0	1	1	65	50	1	7.92	2.07	5.41	2.61353	0.2	0.01	133	162	-10	0	1.72	85	28.7317	1	1	1	2	2	7	120	60	60	18	15	36.9	0	0
1194134	2017	55	0	0	0	6.07	2.02	3.41	1.68812	0.2	0.01	211	121	104	497	0	0	0	0	60	20	1	7.74	2.17	4.53	2.08756	0.24	0.02	124	205	-6	1	1.46	55	25.8022	1	1	1	2	2	7	105	65	75	16	15	37	0	0
1191178	2017	57	0	0	0	6.58	2.24	3.63	1.62054	0.07	0.06	322	143	104	404	0	0	0	0	85	5	1	6.09	2.21	3.14	1.42081	0.05	0.01	130	287	-35	0	1.77	60	19.1516	2	1	1	1	2	7	115	65	80	16	15	36.8	0	0
1158500	2017	79	0	0	1	4.46	1.84	2.13	1.15761	0.14	0.04	335	137	82	425	1	1	1	1	75	50	1	5.64	1.93	2.54	1.31606	0.12	0.06	135	327	-8	0	1.67	54	19.3625	1	1	1	2	2	7	130	70	70	17	15	36.4	0	0
1176583	2017	74	1	0	0	6.04	1.23	4.07	3.30894	0.33	0.03	210	121	95	552	0	0	0	0	90	30	1	5.45	1.42	3.02	2.12676	0.22	0.01	119	227	17	1	1.61	62	23.9188	2	1	1	1	2	7	120	70	70	16	15	36.9	0	0
1160557	2017	60	0	0	0	3.85	1.1	1.9	1.72727	0.2	0	199	89	71	292	1	1	1	1	120	30	1	5.39	1.12	4.13	3.6875	0.07	0.01	88	198	-1	1	1.56	60	24.6548	2	1	1	1	2	7	120	60	55	18	15	37	0	0
1177086	2017	30	0	0	0	7.44	1.87	4.63	2.47594	0.25	0.12	234	137	84	338	0	0	0	0	110	30	1	5.23	1.47	3.25	2.21088	0.12	0.08	142	228	-6	0	1.66	64	23.2254	2	1	1	1	2	7	120	70	70	18	15	37.3	0	0
1191402	2017	68	0	0	0	4.92	2.14	2.38	1.11215	0.1	0	115	132	108	372	1	1	0	1	100	30	1	4.17	1.63	1.94	1.19018	0.22	0.12	131	111	-4	0	1.71	78	26.6749	2	1	1	1	2	7	115	65	80	17	15	37	0	0
1178876	2017	48	0	0	0	5.04	2.21	2.17	0.9819	0.36	0.03	233	151	98	304	0	0	0	0	120	5	1	8.12	2.62	5.13	1.95802	0.22	0.05	142	219	-14	0	1.63	63	23.7118	1	1	1	1	2	6	100	70	70	21	15	38.2	1	1
1196358	2017	69	1	0	0	7.41	1.94	4.4	2.26804	0.22	0.03	218	128	142	374	0	0	0	0	65	20	1	12.53	3.45	7.21	2.08986	0.2	0.04	134	234	16	1	1.53	58	24.7768	1	1	1	1	2	6	120	70	70	18	15	37	0	0
1219697	2017	44	0	0	0	7.06	2.64	3.48	1.31818	0.14	0.08	259	169	133	345	0	1	0	0	100	20	1	10.66	1.82	7.8	4.28571	0.05	0.04	162	244	-15	0	1.63	70	26.3465	1	1	1	1	2	6	105	60	75	18	15	37.2	0	0
1204377	2017	23	0	0	0	9.46	3.26	5.39	1.65337	0.01	0.01	262	138	82	655	0	0	0	0	90	20	1	7.49	3.12	3.68	1.17949	0.01	0	133	252	-10	0	1.7	66	22.8374	1	1	1	1	2	6	120	80	85	16	15	37.2	0	0
30369158	2017	45	0	0	0	6.77	2.24	3.68	1.64286	0.37	0.05	205	141	106	394	1	0	0	0	45	5	1	7.01	2.37	4.11	1.73418	0.14	0.04	129	193	-12	0	1.68	70	24.8016	1	1	1	1	2	6	120	70	70	16	15	37.1	0	0
1209000	2017	41	0	0	0	7.23	3.01	3.84	1.27575	0.08	0.02	251	178	106	328	0	0	0	0	65	5	1	9.29	3.32	5.29	1.59337	0.14	0.12	147	226	-25	0	1.73	79	26.3958	1	1	1	1	1	5	120	70	75	18	15	37.3	0	0
0899761	2018	58	0	0	0	6.08	2.17	3.17	1.46083	0.14	0.01	421	137	72	362	0	0	0	0	180	20	1	14.28	4.15	7.33	1.76627	0.12	0.02	129	389	-32	0	1.63	64	24.0882	4	1	2	2	2	11	115	70	85	21	13	38.2	1	1
1249457	2018	53	0	0	0	5.3	1.53	3	1.96078	0.07	0.01	179	110	448	432	1	0	1	0	200	100	1	7.83	0.6	6.85	11.4167	0	0.01	114	194	15	0	1.66	56	20.3223	3	1	2	3	2	11	130	85	80	18	15	37.3	0	0
1261826	2018	26	0	0	0	6.68	2.63	3.31	1.25856	0.04	0.02	219	150	67	521	1	1	0	0	135	20	1	15.78	3.78	10.18	2.69312	0.2	0.12	132	187	-32	0	1.68	69	23.8754	4	1	2	2	1	10	100	60	85	22	14	40.5	1	1
1221923	2018	57	0	0	0	6.46	1.44	4.23	2.9375	0.2	0.04	192	146	62	306	0	0	0	0	120	100	1	9.48	2.81	5.71	2.03203	0.32	0.1	137	243	51	1	1.53	43	17.898	3	1	2	3	1	10	115	65	80	21	15	38.8	1	1
1224266	2018	47	0	0	0	9.69	3.53	4.19	1.18697	0.2	0.08	357	152	108	442	1	0	0	0	100	10	1	14.37	2.35	11.06	4.70638	0	0.02	131	277	-80	0	1.67	59	21.1553	2	1	2	3	2	10	115	80	75	18	14	38.3	1	1
1234800	2018	50	0	0	0	6.44	2.81	2.73	0.97153	0.15	0.1	402	135	81	437	0	0	0	0	140	50	2	14.48	3.81	8.33	2.18635	0.6	0.15	125	369	-33	1	1.63	50	18.8189	4	1	2	2	1	10	100	60	80	20	15	38.2	1	1
1225012	2018	56	1	0	0	7.1	1.74	4.73	2.71839	0.17	0.02	342	146	83	282	1	0	0	0	150	10	1	18.26	0.39	17.35	44.4872	0	0.02	139	287	-55	1	1.51	59.5	26.0953	2	1	2	3	2	10	100	70	85	20	14	38.2	1	1
1262673	2018	43	0	1	0	13.91	2.69	9.78	3.63569	0.18	0.02	287	148	100	391	0	1	0	0	110	20	1	15.67	2.88	12.13	4.21181	0.04	0	145	218	-69	0	1.82	78.5	23.6988	3	1	2	2	2	10	125	65	80	19	15	38	1	0
1210854	2018	59	0	0	1	6.75	1.43	4.31	3.01399	0.12	0.03	221	118	212	423	1	1	1	1	150	30	1	12.35	1.25	10.26	8.208	0.07	0.03	109	277	56	0	1.7	66	22.8374	3	1	2	2	2	10	147	90	90	18	14	37	0	0
1249990	2018	54	0	0	0	4.4	0.89	2.89	3.24719	0.24	0.08	231	153	82	374	0	0	0	1	150	50	2	11.99	2.25	7.41	3.29333	0.3	0.04	148	189	-42	0	1.82	78	23.5479	3	1	2	2	2	10	120	60	75	16	15	38.2	1	0
1256589	2018	57	0	0	0	9.18	4.51	4.44	0.984479	0.08	0.01	298	134	105	494	0	0	0	1	150	100	1	9.88	3.76	5.81	1.54521	0.08	0.02	128	288	-10	0	1.8	78	24.0741	3	1	2	2	2	10	140	90	80	18	15	37.2	0	0
1224191	2018	56	0	0	0	7.56	2.37	4.68	1.97468	0.08	0.02	272	139	92	747	1	0	0	0	110	20	1	9.71	2.98	5.45	1.82886	0.08	0.01	138	263	-9	1	1.63	60	22.5827	3	1	2	2	2	10	120	75	75	16	15	36.9	0	0
1230802	2018	48	0	0	0	11.52	4.51	6.33	1.40355	0.04	0.02	323	141	105	431	0	1	0	1	75	20	1	9.07	3.13	4.07	1.30032	0.1	0.1	138	289	-34	0	1.76	68.5	22.1139	3	1	2	2	2	10	125	70	80	16	15	38.2	1	0
1231658	2018	66	0	1	0	5.82	1.51	3.72	2.46358	0.24	0.01	346	146	76	448	0	0	0	0	120	50	1	8.92	2.11	5.73	2.71564	0.23	0.03	137	325	-21	0	1.71	68	23.255	3	1	2	2	2	10	120	70	80	16	15	37.8	0	0
1267044	2018	49	0	0	0	6.69	2.3	3.4	1.47826	0.03	0.01	237	146	95	247	0	0	0	0	165	100	2	8.36	2.43	5.17	2.12757	0.05	0.02	126	252	15	0	1.71	69	23.597	3	1	2	2	2	10	120	80	80	18	15	36.9	0	0
1270677	2018	21	0	0	0	7.1	1.45	5.11	3.52414	0.12	0.01	273	124	89	371	0	0	1	1	120	30	1	8.33	2.01	5.48	2.72637	0.12	0.04	130	261	-12	0	1.72	72	24.3375	2	1	2	3	2	10	120	60	80	16	15	37.4	0	0
1242042	2018	52	0	0	0	3.78	0.96	2.49	2.59375	0.04	0.01	235	152	80	235	0	0	0	0	150	50	2	8.18	1.19	6.56	5.51261	0.06	0.02	144	212	-23	0	1.67	77	27.6095	3	1	2	2	2	10	125	80	75	16	15	37.5	0	0
1238362	2018	62	1	0	0	5.42	1.9	3.02	1.58947	0.03	0.02	477	129	81	278	0	0	0	0	175	30	2	7.49	1.49	5.41	3.63087	0.05	0.01	132	456	-21	0	1.68	57	20.1956	2	1	2	3	2	10	130	80	80	18	14	37.3	0	0
1228572	2018	59	0	0	0	11.92	3.21	7.4	2.3053	0.05	0.01	499	127	104	264	0	0	0	0	70	20	1	14.06	0.95	12.39	13.0421	0	0.01	115	476	-23	1	1.52	50	21.6413	2	1	2	2	2	9	100	50	57	22	13	38.5	1	1
1235035	2018	62	0	0	1	7.43	2.34	4.21	1.79915	0.21	0.08	223	150	96	472	1	1	1	0	100	10	1	18.32	0.3	17.59	58.6333	0.01	0.02	72	168	-55	0	1.68	80	28.3447	3	1	2	2	1	9	85	50	90	23	13	39.1	1	1
1156640	2018	63	1	0	0	6.8	2.05	3.55	1.73171	0.39	0.08	249	159	79	392	1	1	1	0	150	50	1	8.63	2.04	5.17	2.53431	0.52	0.02	149	379	130	1	1.56	49	19.6283	3	1	2	2	1	9	115	70	75	21	13	38.6	1	1
1259578	2018	65	0	0	0	6.43	2.18	3.46	1.58716	0.36	0.11	335	147	81	448	0	0	0	0	140	20	1	8.83	2.41	5.12	2.12448	0.32	0.08	138	316	-19	0	1.69	63	22.0581	3	1	1	2	2	9	120	70	70	21	15	39.7	1	1
1225011	2018	43	0	0	0	4	1.5	2.06	1.37333	0.04	0.01	274	135	119	362	0	1	1	1	180	100	2	13.02	1.73	10.32	5.96532	0.02	0.02	129	221	-53	0	1.73	65	21.7181	3	1	2	2	1	9	100	60	95	21	13	38.3	1	1
1250594	2018	25	0	0	0	6.98	2.16	3.28	1.51852	0.18	0.04	264	89	263	474	0	1	1	1	145	50	1	14.53	1.43	12.12	8.47552	0	0.02	148	248	-16	0	1.63	68	24.977	3	1	2	2	1	9	100	70	70	21	14	38.4	1	1
1255713	2018	66	0	0	0	14.58	5.32	7.87	1.47932	0.02	0.01	443	131	139	366	0	0	0	0	155	50	2	15.6	3.41	9.67	2.83578	0.02	0.02	127	404	-39	0	1.65	83	30.4867	3	1	2	2	1	9	125	80	65	20	14	38.4	1	1
1265914	2018	45	0	0	1	19.81	4.89	12.88	2.63395	0.08	0.01	108	112	71	333	0	0	0	0	130	10	1	20.22	4.15	15.09	3.63614	0.08	0	96	100	-8	0	1.66	79	28.6689	2	1	2	2	2	9	125	75	70	21	15	38.5	1	1
1248088	2018	47	0	0	0	6.78	1.77	4.43	2.50282	0.08	0.01	194	142	128	259	0	1	0	0	115	20	1	17.29	0.73	16.02	21.9452	0	0.02	140	217	23	0	1.6	55	21.4844	1	1	2	3	2	9	120	80	70	18	15	37.5	0	0
1245687	2018	67	1	0	0	6.49	2.36	2.96	1.25424	0.06	0	351	137	71	522	0	0	0	0	100	30	1	12.74	3.69	7.41	2.00813	0.14	0.02	143	342	-9	1	1.58	53	21.2306	2	1	2	2	2	9	115	70	75	19	15	37.7	0	0
1242251	2018	70	0	0	0	7.27	1.73	4.82	2.78613	0.5	0	165	145	128	306	1	0	0	0	105	20	1	12.43	0.88	11.09	12.6023	0	0.01	133	165	0	0	1.63	63	23.7118	1	1	2	3	2	9	110	60	70	16	15	37	0	0
1276031	2018	64	1	0	0	5.93	1.67	3.31	1.98204	0.16	0.11	328	138	81	475	1	0	0	0	120	50	2	12.06	2.29	8.16	3.56332	0.14	0.12	130	317	-11	1	1.58	58	23.2335	3	1	1	2	2	9	120	65	80	17	15	37.2	0	0
1215855	2018	56	0	0	1	6.74	1.96	3.75	1.91327	0.53	0.07	276	102	441	561	1	1	1	1	130	20	1	11.88	1.31	10.13	7.73282	0	0.02	84	228	-48	0	1.72	60	20.2812	1	1	2	3	2	9	100	60	60	18	14	37.2	0	0
1239131	2018	68	0	0	0	6.7	2.12	4.03	1.90094	0.2	0	205	128	75	550	0	0	0	0	140	10	1	11.7	1.2	10.2	8.5	0	0	126	175	-30	1	1.56	51	20.9566	2	1	2	2	2	9	150	80	70	16	15	37	0	0
1277897	2018	67	0	0	1	6.15	2.81	2.63	0.935943	0.12	0.01	319	143	83	271	0	0	0	0	120	30	1	11.43	3.62	7.03	1.94199	0.14	0.02	136	327	8	0	1.73	68	22.7204	3	1	1	2	2	9	120	60	80	18	15	37.3	0	0
1221876	2018	44	0	0	0	7.04	2.87	3.29	1.14634	0.4	0.07	374	136	68	228	0	0	1	1	150	50	1	10.77	1.66	8.16	4.91566	0.24	0.05	110	338	-36	1	1.56	56	23.0112	2	1	1	3	2	9	100	65	80	16	15	38.5	1	0
1267176	2018	55	1	0	0	6.05	2.23	3.64	1.63229	0.02	0	339	154	77	368	0	0	0	0	150	50	1	10.34	2.54	6.64	2.61417	0.04	0.01	148	317	-22	0	1.73	75	25.0593	3	1	1	2	2	9	115	65	75	21	15	37.4	0	0
1264355	2018	57	0	0	0	6.36	1.84	3.49	1.89674	0.28	0.01	348	138	81	448	0	0	0	0	120	30	1	10.32	2.13	7.33	3.44131	0.22	0.03	129	338	-10	0	1.65	65	23.8751	2	1	2	2	2	9	130	75	75	18	15	36.8	0	0
1271943	2018	75	0	0	1	5.57	1.15	3.32	2.88696	0.14	0.05	337	141	69	402	0	0	0	0	140	50	2	10.32	1.98	6.46	3.26263	0.12	0.03	137	345	8	0	1.74	76	25.1024	3	1	2	2	1	9	120	70	75	16	15	37.5	0	0
1261708	2018	29	0	0	0	6.1	2.18	3.33	1.52752	0.08	0.01	228	146	82	535	0	0	1	1	120	30	1	10.06	2.88	6.21	2.15625	0.12	0.01	145	223	-5	0	1.63	72	27.0993	2	1	2	2	2	9	120	70	70	18	15	37.6	0	0
1235370	2018	71	0	0	0	6.26	1.48	4.03	2.72297	0.08	0.02	313	152	88	703	0	0	0	0	120	50	1	10.05	1.79	7.23	4.03911	0.12	0.01	147	302	-11	0	1.72	68	22.9854	2	1	2	2	2	9	130	85	80	16	15	38.1	1	0
1261760	2018	32	0	0	0	6.47	2.31	3.68	1.59307	0.25	0.15	278	136	70	671	0	0	0	0	120	50	1	9.93	2.57	6.14	2.38911	0.22	0.12	134	286	8	0	1.75	69	22.5306	3	1	1	2	2	9	120	65	75	18	15	37.4	0	0
1240722	2018	54	0	0	0	8.43	1.73	5.9	3.4104	0.5	0.2	371	146	83	613	0	0	0	0	120	30	1	9.71	2.67	5.31	1.98876	0.2	0.2	145	375	4	0	1.67	64	22.9481	3	1	1	2	2	9	120	75	80	18	15	37.7	0	0
1251387	2018	48	0	0	0	5.27	0.89	3.85	4.32584	0.12	0.05	227	143	78	428	0	0	0	0	100	50	1	9.45	1.65	7.12	4.31515	0.14	0.03	135	218	-9	0	1.68	80	28.3447	2	1	2	2	2	9	110	70	70	18	15	38.4	1	0
1267324	2018	55	0	0	0	5.97	1.32	3.41	2.58333	0.08	0.04	364	137	90	501	0	0	0	0	120	30	1	9.45	1.73	6.67	3.85549	0.12	0.06	142	358	-6	0	1.78	79	24.9337	2	1	2	2	2	9	120	65	75	16	15	37.7	0	0
1245501	2018	58	0	0	0	6.68	2.61	3.44	1.31801	0.14	0.08	382	146	81	612	0	0	0	0	100	30	1	9.36	2.83	5.77	2.03887	0.12	0.06	137	367	-15	1	1.57	51	20.6905	2	1	2	2	2	9	115	65	70	18	15	36.9	0	0
1239955	2018	78	0	0	0	8.04	1.47	5.51	3.7483	0.16	0.08	328	138	80	372	0	0	0	0	120	40	1	9.34	2.18	5.73	2.62844	0.21	0.12	142	331	3	1	1.56	48.5	19.9293	2	1	2	2	2	9	115	65	85	16	15	37.4	0	0
1221496	2018	27	0	0	0	7.06	1.41	4.87	3.4539	0.12	0.04	296	162	138	413	0	0	0	0	155	50	1	9.33	0.99	8.16	8.24242	0.005	0.004	156	273	-23	0	1.7	60	20.7612	1	1	2	3	2	9	115	65	70	18	15	37	0	0
1267732	2018	61	0	0	0	5.84	2.03	2.71	1.33498	0.24	0.07	319	138	94	511	0	0	0	1	100	40	1	9.13	2.25	6.12	2.72	0.22	0.03	134	297	-22	1	1.65	53	19.4674	2	1	2	2	2	9	120	70	70	17	15	37.3	0	0
0920984	2018	46	1	0	0	5.62	2.05	2.89	1.40976	0.22	0.03	361	132	77	182	0	0	0	0	130	30	1	9.11	2.33	5.72	2.45494	0.18	0.04	133	354	-7	0	1.69	72	25.2092	3	1	1	2	2	9	130	75	85	18	15	37.3	0	0
1241982	2018	38	0	0	0	5.64	2.18	2.68	1.22936	0.26	0.01	282	143	81	313	0	0	0	0	120	50	1	9.05	2.74	5.41	1.97445	0.22	0.04	137	275	-7	0	1.7	65	22.4913	2	1	2	2	2	9	120	65	85	18	15	37.6	0	0
1280761	2018	63	0	0	0	4.68	1.42	2.37	1.66901	0.1	0.04	347	138	82	519	0	0	0	0	120	30	1	9.03	2.15	6.03	2.80465	0.12	0.03	134	332	-15	0	1.75	70	22.8571	3	1	2	2	1	9	120	75	75	18	15	37.8	0	0
1265424	2018	45	1	0	1	6.53	2.16	3.78	1.75	0.34	0.04	318	133	83	339	0	0	0	0	120	40	1	8.93	2.44	5.31	2.17623	0.22	0.14	138	302	-16	0	1.74	65	21.4692	2	1	2	2	2	9	120	65	75	18	15	36.9	0	0
1228523	2018	34	0	0	0	4.76	1.44	2.29	1.59028	0.42	0.06	337	138	65	528	0	0	0	0	120	30	1	8.91	1.87	5.42	2.8984	0.38	0.04	134	314	-23	0	1.72	64	21.6333	3	1	1	2	2	9	120	65	80	18	15	37.5	0	0
1244397	2018	43	0	0	0	7.35	2.64	4.18	1.58333	0.08	0.02	375	138	77	361	0	0	0	0	100	50	1	8.91	2.75	5.12	1.86182	0.1	0.04	127	364	-11	1	1.55	47	19.563	2	1	2	2	2	9	120	60	80	18	15	37.2	0	0
1274100	2018	57	0	0	0	10.25	2.39	6.28	2.62762	0.15	0.1	243	122	116	346	0	0	0	0	105	30	1	8.88	2.67	4.77	1.78652	0.02	0.02	119	242	-1	1	1.58	44	17.6254	2	1	2	2	2	9	115	65	75	16	15	37.7	0	0
1235178	2018	55	0	0	0	4.66	1.27	2.73	2.14961	0.06	0.01	236	141	76	524	0	0	0	0	130	30	1	8.73	1.75	5.88	3.36	0.08	0.02	137	228	-8	0	1.72	69	23.3234	3	1	1	2	2	9	120	70	70	18	15	37.4	0	0
1271710	2018	49	0	0	0	4.11	1.57	2.26	1.43949	0.02	0	283	145	79	272	0	0	0	0	140	30	1	8.65	1.97	5.66	2.8731	0.01	0.01	134	264	-19	0	1.67	62	22.231	2	1	2	2	2	9	120	60	85	16	14	37.3	0	0
1270291	2018	26	0	0	0	7.56	3.12	3.87	1.24038	0.37	0.1	379	157	110	568	0	0	0	0	120	30	1	8.54	3.43	3.78	1.10204	0.4	0.08	154	368	-11	1	1.56	54	22.1893	3	1	1	2	2	9	120	70	80	18	15	37.5	0	0
1278940	2018	36	0	0	0	6.79	2.14	4.21	1.96729	0.22	0.12	262	138	81	422	1	0	1	0	190	150	2	8.49	2.43	5.21	2.14403	0.18	0.1	134	253	-9	1	1.57	54	21.9076	3	1	1	2	2	9	125	65	75	16	15	37.4	0	0
1275303	2018	36	0	0	0	5.23	2.11	2.85	1.35071	0.04	0	315	143	99	438	1	1	1	1	150	50	2	8.45	2.31	5.44	2.35498	0.05	0.01	138	302	-13	1	1.57	46	18.662	3	1	1	2	2	9	115	65	70	18	15	37.4	0	0
1277836	2018	58	0	0	0	3.91	1.59	1.97	1.23899	0.08	0.12	392	137	87	393	1	0	1	0	150	30	1	8.45	0.95	6.88	7.24211	0.12	0.1	130	387	-5	1	1.58	49	19.6283	3	1	2	2	1	9	115	65	67	16	15	37.5	0	0
1234124	2018	52	0	0	0	6.46	2.17	3.65	1.68203	0.16	0.08	263	142	81	371	0	0	0	0	175	50	1	8.43	2.61	4.73	1.81226	0.1	0.04	147	271	8	0	1.72	67	22.6474	2	1	2	2	2	9	120	65	80	16	15	36.9	0	0
1279091	2018	57	0	0	0	5.99	2.05	2.84	1.38537	0.09	0.01	224	144	81	512	0	0	0	0	195	100	2	8.36	2.37	5.48	2.31224	0.09	0.01	138	217	-7	0	1.79	79	24.6559	3	1	2	2	1	9	115	70	75	18	15	36.8	0	0
0894365	2018	31	0	0	0	6.71	2.18	3.77	1.72936	0.2	0.1	341	146	79	451	0	0	0	1	100	30	1	8.35	2.99	4.51	1.50836	0.16	0.08	149	355	14	0	1.67	61	21.8724	3	1	2	2	1	9	125	80	70	16	14	37.3	0	0
0872453	2018	52	1	0	0	7.73	3.29	3.82	1.16109	0.1	0.04	337	124	87	382	0	0	0	0	130	30	1	8.31	3.38	4.52	1.33728	0.08	0.02	120	326	-11	1	1.59	49.5	19.5799	3	1	1	2	2	9	120	60	80	16	15	36.8	0	0
1262961	2018	61	0	0	0	5.14	2.98	1.69	0.567114	0.05	0.07	221	132	83	316	0	0	0	0	135	50	1	8.27	1.98	5.58	2.81818	0.06	0.04	124	166	-55	1	1.74	72	23.7812	3	1	1	2	2	9	130	90	75	18	15	36.9	0	0
1222056	2018	49	0	0	0	4.5	2.08	2.11	1.01442	0.08	0.02	312	143	79	424	0	0	0	0	120	40	1	8.19	2.59	4.33	1.67181	0.12	0.01	138	304	-8	1	1.54	52	21.9261	2	1	2	2	2	9	110	70	70	18	15	37.8	0	0
1270801	2018	27	0	0	0	4.78	0.95	3.13	3.29474	0.06	0.01	327	138	89	452	0	0	0	0	120	30	2	8.03	1.26	5.63	4.46825	0.08	0.03	137	318	-9	1	1.65	55	20.202	3	1	2	2	1	9	115	70	70	18	15	37.5	0	0
1243592	2018	57	1	0	0	7.15	1.78	4.97	2.79213	0.08	0.02	369	159	81	381	0	1	1	0	100	30	1	7.83	1.86	5.22	2.80645	0.1	0.06	148	355	-14	0	1.69	64	22.4082	3	1	2	2	1	9	105	70	85	18	15	37.8	0	0
1255786	2018	49	0	0	0	7.16	1.99	4.06	2.0402	0.22	0.08	329	143	80	423	0	0	0	0	130	30	1	7.83	2.19	4.32	1.9726	0.17	0.12	134	334	5	1	1.57	52.5	21.299	2	1	2	2	2	9	120	75	75	16	15	37.6	0	0
1240892	2018	61	0	0	0	6.51	1.87	4.11	2.19786	0.1	0.1	371	116	76	441	0	0	0	0	130	30	1	7.81	2.31	4.59	1.98701	0.1	0.08	121	357	-14	0	1.68	68	24.093	2	1	2	2	2	9	110	70	70	16	15	36.9	0	0
1260595	2018	86	0	0	0	6.92	2.16	3.59	1.66204	0.14	0.08	371	138	73	362	0	0	0	0	100	30	1	7.47	2.33	4.28	1.83691	0.11	0.02	133	361	-10	1	1.58	52	20.83	2	1	2	2	2	9	120	70	70	18	15	37.4	0	0
1262643	2018	39	0	0	0	7.04	1.49	5.02	3.36913	0.14	0.08	273	148	87	372	0	0	0	0	120	50	1	7.43	1.68	4.35	2.58929	0.12	0.06	142	261	-12	0	1.68	75	26.5731	2	1	2	2	2	9	110	70	70	16	15	37.4	0	0
1248190	2018	33	0	0	0	4.62	1.25	2.39	1.912	0.22	0.06	313	136	79	449	1	1	1	1	120	50	2	7.42	1.68	5.17	3.07738	0.2	0.12	124	321	8	1	1.58	48	19.2277	3	1	2	2	1	9	120	70	80	19	14	37.4	0	0
1266131	2018	39	0	0	0	7.35	2.71	4.23	1.56089	0.02	0.01	312	132	82	361	0	0	0	0	120	30	1	7.39	2.83	4.11	1.4523	0.08	0.04	135	332	20	0	1.69	78	27.31	2	1	2	2	2	9	120	65	75	18	15	36.9	0	0
1090368	2018	61	0	0	1	4.85	2.26	1.86	0.823009	0.34	0.05	211	95	235	565	0	1	0	0	135	20	1	7.32	1.05	5.47	5.20952	0	0.02	84	222	11	1	1.45	42	19.9762	3	1	2	2	1	9	100	55	65	16	14	36.7	0	0
1244410	2018	55	0	0	0	5.98	1.66	3.54	2.13253	0.19	0.05	250	132	158	657	0	0	1	1	120	30	1	6.69	2.23	3.79	1.69955	0.09	0.04	124	220	-30	0	1.68	53	18.7783	2	1	2	3	1	9	120	70	65	18	15	37	0	0
1234949	2018	43	0	0	0	8.1	3.19	4.66	1.46082	0.02	0.01	271	134	106	373	0	0	0	0	110	20	1	6.39	2.17	3.42	1.57604	0.02	0	141	277	6	0	1.72	66.5	22.4784	3	1	2	2	1	9	120	65	75	16	15	37.3	0	0
1256571	2018	38	0	0	0	6.09	2.11	3.67	1.73934	0.01	0	198	132	108	471	1	0	0	0	120	30	1	6.25	1.78	3.49	1.96067	0.01	0.01	112	195	-3	1	1.52	49	21.2084	3	1	1	2	2	9	125	65	75	16	15	36.7	0	0
1255090	2018	63	0	0	0	4.3	1.35	2.45	1.81481	0.11	0.01	163	150	126	356	0	0	0	0	150	50	1	5.33	0.97	3.85	3.96907	0.06	0.01	140	134	-29	0	1.7	72	24.9135	2	1	2	2	2	9	125	75	55	18	15	37.8	0	0
1220001	2018	38	0	0	0	12.84	3.92	8.11	2.06888	0.18	0.04	185	132	106	467	0	0	0	0	80	20	1	10.44	1.98	8.11	4.09596	0.08	0.02	112	207	22	1	1.5	49	21.7778	3	1	1	1	2	8	95	50	65	22	15	37.9	0	1
1280458	2018	52	0	0	0	6.58	2.38	4.01	1.68487	0.08	0.02	292	125	81	326	0	0	0	0	75	50	1	15.13	2.19	12.31	5.621	0.02	0	112	182	-110	1	1.6	51	19.9219	3	1	2	1	1	8	100	60	90	22	13	38.7	1	1
1250196	2018	68	1	0	0	7.39	1.2	4.31	3.59167	0.1	0.1	326	136	85	374	1	1	1	0	100	5	1	25.73	1.06	23.27	21.9528	0	0.03	112	363	37	1	1.51	58	24.7768	2	1	2	2	1	8	100	65	80	22	13	39	1	1
1203358	2018	41	0	0	0	6.97	0.98	4.73	4.82653	0.52	0.08	247	148	75	381	0	1	0	0	120	50	1	13.58	1.93	10.04	5.20207	0.44	0.14	139	210	-37	0	1.7	73	25.2595	2	1	1	2	2	8	120	70	80	20	13	38.2	1	1
1243005	2018	64	0	0	0	6.54	2.89	2.78	0.961938	0.04	0	316	126	76	318	0	0	1	0	160	20	1	15.28	3.87	10.41	2.68992	0.12	0.08	124	323	7	1	1.58	45	18.026	2	1	1	2	2	8	120	70	70	18	15	38.7	1	1
1257783	2018	49	1	0	0	8.01	3.22	4.19	1.30124	0.02	0.01	267	160	67	512	0	0	0	0	140	50	1	11.5	4.61	6.11	1.32538	0.08	0.04	153	248	-19	0	1.71	86	29.4108	2	1	1	2	2	8	120	70	85	18	15	37.7	0	0
1227706	2018	48	0	0	0	5.87	1.88	2.49	1.32447	0.26	0.07	284	161	77	376	0	0	0	0	100	30	1	11.48	2.74	8.21	2.99635	0.28	0.03	156	297	13	0	1.78	80	25.2493	2	1	1	2	2	8	130	80	85	18	15	37.5	0	0
1237940	2018	70	0	0	0	6.64	1.17	4.38	3.74359	0.42	0.11	374	146	73	482	0	0	0	0	100	30	1	11.45	2.14	7.69	3.59346	0.33	0.08	138	357	-17	1	1.62	57	21.7193	3	1	1	1	2	8	125	65	70	18	15	37.7	0	0
1279391	2018	24	0	0	0	9.43	2.65	6.31	2.38113	0.02	0.01	341	132	106	328	0	0	0	0	90	20	1	10.88	3.18	6.33	1.99057	0.08	0.1	122	355	14	1	1.55	49	20.3954	2	1	2	2	1	8	135	65	70	16	15	36.9	0	0
1239889	2018	51	0	0	0	7.9	3.69	2.71	0.734417	0.04	0.01	226	160	116	591	0	0	0	0	90	30	1	10.59	4.17	5.31	1.27338	0.1	0.1	153	199	-27	0	1.73	90	30.0712	2	1	2	2	1	8	125	80	75	18	15	37.3	0	0
1253302	2018	52	0	0	0	7.65	3.6	3.09	0.858333	0.26	0.07	140	168	163	463	0	0	0	0	155	50	1	10.52	1.03	8.84	8.58252	0	0.01	152	136	-4	0	1.68	79	27.9904	2	1	1	2	2	8	105	60	70	16	15	37	0	0
1269705	2018	51	0	0	0	5.49	1.77	2.97	1.67797	0.42	0.14	378	145	71	519	0	0	0	0	120	20	1	10.46	2.36	6.74	2.85593	0.33	0.17	139	366	-12	1	1.6	50	19.5312	1	1	1	3	2	8	100	60	80	18	15	37.2	0	0
1170145	2018	37	0	0	0	11.18	3.51	7.28	2.07407	0.02	0.01	391	139	67	279	0	0	0	0	110	20	1	10.13	2.79	6.88	2.46595	0.1	0.02	134	329	-62	1	1.6	44	17.1875	2	1	2	2	1	8	110	80	70	18	14	37.2	0	0
1242416	2018	56	0	0	0	7.62	2.71	4.11	1.51661	0.11	0.04	233	128	83	268	0	0	0	0	130	30	1	10.13	3.17	5.89	1.85804	0.13	0.05	123	217	-16	1	1.56	51	20.9566	2	1	2	2	1	8	115	70	75	18	15	37.8	0	0
1249966	2018	32	0	0	0	4.96	2.13	1.91	0.896714	0.33	0.07	234	134	110	360	1	1	1	1	70	20	1	10.04	1	8.3	8.3	0	0	139	176	-58	0	1.74	80	26.4236	1	1	2	2	2	8	105	50	80	18	14	37.8	0	0
1226497	2018	46	0	0	0	8.85	3	4.1	1.36667	0.8	0.1	162	129	107	559	0	0	0	0	155	10	1	9.99	1.53	7.99	5.22222	0	0.01	129	208	46	0	1.8	75	23.1481	3	1	1	1	2	8	130	75	85	16	15	37	0	0
1225990	2018	45	0	0	0	6.22	1.75	4.18	2.38857	0.14	0.04	269	135	81	332	0	0	0	0	120	30	1	9.91	2.37	5.91	2.49367	0.22	0.05	139	279	10	1	1.63	56	21.0772	2	1	1	2	2	8	115	70	70	18	15	37.2	0	0
1264381	2018	49	1	0	0	6.28	1.37	4.07	2.9708	0.12	0.04	319	150	81	421	0	0	1	1	60	20	1	9.55	2.11	6.73	3.18957	0.14	0.02	148	313	-6	0	1.7	62	21.4533	2	1	1	2	2	8	115	70	80	18	15	37.3	0	0
1276827	2018	43	0	0	0	6.01	1.48	4.11	2.77703	0.08	0.01	406	132	81	318	0	0	0	0	100	30	1	9.49	2.24	6.12	2.73214	0.12	0.01	134	387	-19	0	1.73	74	24.7252	2	1	2	2	1	8	120	60	80	16	15	37.4	0	0
1281210	2018	57	0	0	0	5.77	1.27	3.14	2.47244	0.14	0.05	338	147	81	443	1	0	0	0	95	5	1	9.44	2.25	5.71	2.53778	0.23	0.03	152	336	-2	0	1.73	73	24.3911	1	1	2	2	2	8	120	70	80	18	15	37.6	0	0
1233619	2018	51	0	0	0	5.16	1.48	3.19	2.15541	0.12	0.02	347	134	83	473	0	0	0	0	100	40	2	9.35	1.82	6.41	3.52198	0.18	0.05	134	345	-2	0	1.68	65	23.03	3	1	1	2	1	8	115	70	80	18	15	37.8	0	0
1272420	2018	77	0	0	0	5.04	1.23	3.38	2.74797	0.22	0	421	143	74	583	0	0	0	0	100	30	1	9.34	2.27	6.54	2.88106	0.1	0.02	135	403	-18	0	1.72	70	23.6614	2	1	1	2	2	8	120	75	75	16	15	37.5	0	0
1281437	2018	49	0	0	0	4.99	2.03	2.46	1.21182	0.14	0.01	228	125	85	338	0	0	0	0	140	50	1	9.21	2.76	6.02	2.18116	0.11	0.03	123	213	-15	0	1.69	75	26.2596	2	1	2	2	1	8	120	65	75	18	15	36.8	0	0
1223840	2018	34	0	0	0	6.51	2	3.7	1.85	0.2	0.1	330	138	86	479	0	1	1	1	120	20	1	9.18	1.16	7.81	6.73276	0.04	0	134	347	17	0	1.64	70	26.0262	1	1	1	3	2	8	110	60	80	18	15	37.2	0	0
1245393	2018	44	0	0	0	7.14	2.38	4.22	1.77311	0.08	0.02	428	132	87	382	1	1	0	0	145	50	1	9.08	3.21	5.18	1.61371	0.12	0.04	129	427	-1	1	1.58	52	20.83	2	1	2	2	1	8	115	70	75	16	15	37.4	0	0
1257463	2018	59	0	0	0	5.96	1.37	3.36	2.45255	0.14	0.02	257	138	70	538	0	0	0	0	100	50	1	9.01	2.48	5.73	2.31048	0.12	0.01	136	248	-9	1	1.54	43	18.1312	2	1	2	2	1	8	110	65	80	17	15	37.4	0	0
1239627	2018	59	1	0	0	4.57	0.83	3.35	4.03614	0.04	0.02	442	139	92	438	0	0	0	0	120	50	1	8.84	1.34	5.75	4.29104	0.08	0.03	137	431	-11	0	1.71	74	25.3069	2	1	1	2	2	8	120	65	80	18	15	36.8	0	0
1216303	2018	57	0	1	1	7.63	2.47	4.21	1.70445	0.14	0.08	382	139	82	628	0	0	0	0	100	40	1	8.83	2.58	5.21	2.01938	0.12	0.12	142	370	-12	1	1.59	52	20.5688	2	1	1	2	2	8	115	70	75	16	15	36.9	0	0
1230212	2018	61	0	0	0	4.51	1.73	2.33	1.34682	0.02	0.01	384	135	137	417	0	1	1	0	85	30	1	8.73	2.31	5.41	2.34199	0.11	0	132	369	-15	1	1.56	50	20.5457	2	1	2	2	1	8	110	65	80	18	15	36.9	0	0
1205911	2018	72	0	1	0	7.02	1.76	4.11	2.33523	0.26	0.04	329	114	77	621	0	0	0	0	110	30	1	8.67	1.89	5.21	2.75661	0.31	0.12	119	341	12	0	1.7	68	23.5294	2	1	1	2	2	8	115	70	70	16	15	37.1	0	0
1275310	2018	61	0	0	0	6.56	2.41	3.49	1.44813	0.12	0.12	423	143	80	427	0	0	0	0	100	20	1	8.47	2.56	5.21	2.03516	0.22	0.08	146	419	-4	1	1.65	57	20.9366	2	1	1	2	2	8	115	70	80	18	15	38.2	1	0
1221145	2018	77	0	0	1	4.51	2.08	1.54	0.740385	0.2	0.03	520	106	79	341	1	0	0	1	135	20	1	8.27	0.52	7.6	14.6154	0.07	0.01	99	449	-71	1	1.55	54.5	22.6847	2	1	1	2	2	8	140	70	85	17	15	37	0	0
1264417	2018	59	0	0	0	4.89	1.54	2.97	1.92857	0.12	0.03	520	106	79	362	1	1	0	1	135	20	1	8.27	0.52	7.6	14.6154	0.07	0.01	99	449	-71	0	1.55	54.5	22.6847	2	1	1	2	2	8	140	70	85	18	15	37	0	0
1238620	2018	49	0	0	0	7.15	2.56	4.21	1.64453	0.12	0.08	318	147	80	472	1	0	0	0	100	50	1	8.23	3.21	4.38	1.36449	0.1	0.04	144	299	-19	0	1.68	83	29.4076	2	1	2	2	1	8	120	65	90	18	15	37.4	0	0
1250671	2018	56	0	0	0	6.55	1.31	4.32	3.29771	0.11	0.05	239	132	84	440	0	0	0	0	155	30	1	7.94	1.53	4.98	3.2549	0	0	138	208	-31	1	1.45	55	26.1593	1	1	2	2	2	8	115	70	80	18	15	37.3	0	0
1242634	2018	76	0	0	0	6.9	3.11	3.07	0.987138	0.22	0.12	318	138	81	416	0	0	0	0	100	30	1	7.84	3.26	3.73	1.14417	0.14	0.08	132	323	5	1	1.57	48	19.4734	2	1	1	2	2	8	115	80	75	16	14	37.8	0	0
1256497	2018	45	0	0	0	5.55	1.78	3.29	1.84831	0.01	0	367	145	104	286	0	0	0	1	120	20	1	7.81	2.18	4.31	1.97706	0.04	0.02	142	382	15	1	1.6	51	19.9219	2	1	2	2	1	8	140	70	65	16	15	36.8	0	0
1195110	2018	53	0	0	0	6.21	2.31	3.58	1.54978	0.16	0.05	382	115	77	318	1	0	0	0	140	30	1	7.49	2.31	4.48	1.93939	0.19	0.03	113	364	-18	0	1.72	68	22.9854	2	1	2	2	1	8	135	70	80	17	15	37.5	0	0
0784535	2018	58	0	0	0	6.93	1.77	4.14	2.33898	0.12	0.08	327	135	82	631	0	0	0	0	120	30	1	7.42	1.98	4.47	2.25758	0.14	0.11	129	334	7	0	1.69	64	22.4082	3	1	1	1	2	8	120	70	80	18	15	37.5	0	0
1276651	2018	42	1	0	0	4.53	1.82	2.16	1.18681	0.08	0	416	138	82	372	0	0	0	0	100	40	1	7.41	2.48	4.51	1.81855	0.14	0.04	129	393	-23	0	1.71	73	24.9649	2	1	1	2	2	8	120	70	75	18	15	36.8	0	0
1240758	2018	66	0	0	0	4.52	1.43	2.31	1.61538	0.11	0.08	311	145	79	381	0	0	0	0	100	50	1	7.33	2.16	4.32	2	0.14	0.02	139	297	-14	0	1.73	67	22.3863	2	1	1	2	2	8	115	70	85	16	15	37.4	0	0
1258229	2018	42	0	0	0	4.39	1.53	2.57	1.67974	0.1	0.04	338	146	66	372	0	0	0	0	100	30	1	7.32	1.73	5.05	2.91908	0.12	0.06	139	332	-6	0	1.72	64	21.6333	2	1	1	2	2	8	120	65	80	19	15	37.6	0	0
1267653	2018	44	0	0	0	4.41	1.73	1.92	1.10983	0.12	0.04	339	135	81	372	0	0	0	0	100	30	1	7.32	2.03	4.56	2.24631	0.1	0.02	131	341	2	1	1.53	48	20.5049	2	1	1	2	2	8	120	65	75	18	15	37.2	0	0
1232314	2018	69	0	0	1	4.66	1.58	2.28	1.44304	0.45	0.02	308	70	481	473	1	0	0	0	110	30	1	7.3	0.32	6.81	21.2812	0.06	0.01	90	255	-53	0	1.57	53	21.5019	2	1	2	2	1	8	135	75	75	18	15	36.7	0	0
1233207	2018	22	0	0	0	6.51	2.44	3.56	1.45902	0.12	0.02	298	112	85	383	1	1	0	0	85	30	1	7.12	2.33	4.34	1.86266	0.08	0.04	111	287	-11	0	1.67	67	24.0238	2	1	2	2	1	8	150	90	70	18	15	37	0	0
1245271	2018	65	0	0	0	5.9	1.51	3.75	2.48344	0.17	0.04	204	143	192	499	0	0	0	0	125	20	1	5.38	1.14	3.78	3.31579	0.12	0.03	133	153	-51	0	1.7	64	22.1453	1	1	2	3	1	8	125	75	60	18	15	37.1	0	0
30443456	2018	56	0	0	0	4.35	0.64	3.15	4.92188	0.12	0.03	224	62	738	395	1	0	0	0	160	50	1	3.98	0.77	2.62	3.4026	0.14	0.02	81	149	-75	1	1.53	47.5	20.2913	2	1	2	2	1	8	135	85	70	18	15	37	0	0
1272996	2018	58	0	0	0	8.32	2.31	5.11	2.21212	0.08	0.04	278	152	82	369	0	0	0	0	115	50	1	18.81	2.19	15.17	6.92694	0.02	0.01	106	259	-19	1	1.61	56	21.6041	2	1	2	1	1	7	95	65	80	23	13	38.1	1	1
1012404	2018	47	0	0	0	5.02	2.69	2.15	0.799257	0.05	0.01	219	128	82	285	1	0	1	1	130	20	1	11.64	1.04	10.48	10.0769	0	0	132	222	3	1	1.55	52	21.6441	1	1	1	2	2	7	135	80	75	17	15	37	0	0
1221475	2018	61	0	0	0	5.12	2.73	2.14	0.783883	0.03	0.01	219	128	82	285	1	0	1	1	130	20	1	11.64	1.04	10.48	10.0769	0	0	132	222	3	1	1.55	52	21.6441	1	1	1	2	2	7	135	80	75	18	15	37	0	0
1263173	2018	54	0	0	0	5.74	1.38	3.7	2.68116	0.14	0.02	250	143	149	527	0	0	0	0	100	50	1	11	2.56	7.41	2.89453	0.22	0.04	132	223	-27	0	1.71	68	23.255	1	1	2	2	1	7	115	75	75	18	15	37.5	0	0
1273678	2018	35	0	0	0	5.63	2.23	2.74	1.2287	0.08	0.01	354	137	74	374	0	0	0	0	100	5	1	9.41	2.69	6.01	2.2342	0.12	0.05	135	345	-9	1	1.57	54	21.9076	2	1	1	1	2	7	120	65	75	16	15	37.7	0	0
1266138	2018	63	0	0	0	7.07	2.63	4.12	1.56654	0.08	0.01	372	130	79	482	0	0	0	0	105	20	1	9.12	3.02	4.88	1.61589	0.03	0.01	127	398	26	0	1.68	78	27.6361	2	1	1	1	2	7	120	70	70	18	15	37.2	0	0
1217495	2018	63	0	0	0	6.42	1.77	3.85	2.17514	0.08	0.04	248	145	86	473	0	0	0	0	90	5	1	8.99	2.15	5.37	2.49767	0.14	0.12	143	253	5	0	1.6	65	25.3906	1	1	1	2	2	7	120	60	80	18	14	37.3	0	0
1260343	2018	45	1	0	0	4.2	2.06	1.57	0.762136	0.14	0.1	344	112	191	447	0	0	0	0	120	50	1	8.86	3.13	4.87	1.55591	0.22	0.12	104	318	-26	0	1.71	72	24.623	2	1	1	2	1	7	115	65	75	16	15	36.9	0	0
1266084	2018	81	0	0	0	5.09	1.13	3.48	3.07965	0.1	0.02	315	121	111	440	1	1	0	0	120	50	1	8.77	2.15	4.56	2.12093	0.2	0.04	115	281	-34	0	1.71	86	29.4108	2	1	1	1	2	7	130	70	85	16	15	37.2	0	0
1235056	2018	70	1	0	0	6.94	1.96	3.94	2.0102	0.08	0.01	198	113	110	424	0	0	0	0	95	20	1	8.76	2.01	6.21	3.08955	0	0	108	175	-23	1	1.61	52	20.061	2	1	1	1	2	7	110	75	75	18	14	37.3	0	0
1277996	2018	33	0	0	0	6.71	2.33	3.98	1.70815	0.1	0.1	261	141	74	330	0	0	1	1	100	30	1	8.71	3.27	4.41	1.34862	0.08	0.02	138	272	11	0	1.67	69	24.7409	1	1	2	2	1	7	115	75	75	19	15	37.7	0	0
1239899	2018	30	0	0	0	8.77	2.44	5.61	2.29918	0.02	0.01	287	142	168	421	0	0	0	0	100	30	1	8.41	2.17	5.61	2.58525	0.01	0.01	138	291	4	0	1.69	60	21.0077	1	1	2	2	1	7	115	70	70	18	15	37.2	0	0
1253645	2018	50	0	0	0	7.36	2.29	4.38	1.91266	0.4	0.08	297	116	90	381	0	0	0	0	95	5	1	7.82	2.43	4.39	1.80658	0.12	0.14	121	275	-22	1	1.57	48.5	19.6763	1	1	2	2	1	7	120	65	75	16	15	37.7	0	0
1279983	2018	37	0	0	0	6.61	2.61	3.31	1.2682	0.1	0.04	447	153	90	267	0	0	0	0	85	20	1	7.73	2.43	4.13	1.69959	0.1	0.02	152	424	-23	1	1.63	48	18.0662	2	1	1	1	2	7	115	70	70	17	15	37.3	0	0
1229725	2018	81	1	0	1	5.84	2.61	2.47	0.94636	0.16	0.01	178	136	111	448	0	0	0	0	70	20	1	5.56	1.43	3.25	2.27273	0.04	0.02	105	126	-52	1	1.55	46	19.1467	1	1	2	2	1	7	110	55	60	19	15	38	1	0
1233540	2018	47	0	0	0	7.71	1.6	5.5	3.4375	0	0	242	147	83	414	1	1	0	0	145	30	1	19.78	0.73	17.43	23.8767	0	0.05	126	249	7	1	1.51	62.5	27.4111	1	1	1	1	2	6	120	80	70	18	15	37.9	0	0
1224637	2018	44	0	0	0	7.51	2.29	4.48	1.95633	0.19	0.02	312	97	89	384	0	0	0	0	105	20	1	12.09	1.09	10.79	9.89908	0.03	0.01	98	293	-19	1	1.585	64	25.4754	1	1	1	1	2	6	130	84	65	18	15	37	0	0
1246033	2018	44	0	0	0	4.93	1.72	2.7	1.56977	0.1	0.05	188	125	90	334	1	0	1	1	90	20	1	11.16	2.77	7.15	2.58123	0.14	0.03	119	194	6	0	1.63	65	24.4646	2	1	1	1	1	6	115	70	80	18	15	37.8	0	0
1279771	2018	48	0	0	0	8.31	2.14	5.44	2.54206	0.02	0.01	338	129	78	387	0	0	0	0	100	60	1	10.43	3.31	5.63	1.70091	0.2	0.05	118	345	7	1	1.61	52	20.061	1	1	1	1	2	6	120	65	67	17	15	36.9	0	0
1216481	2018	35	0	1	0	7.76	2.44	4.41	1.80738	0.33	0.07	447	103	73	377	0	0	0	0	110	80	1	9.83	1.57	7.36	4.6879	0.17	0.03	91	375	-72	1	1.55	56	23.3091	1	1	1	1	2	6	99	56	70	16	15	37.3	0	0
1256000	2018	84	0	0	0	8.83	2.5	5.5	2.2	0	0	263	158	95	503	0	0	1	1	110	30	1	9.57	2.71	5.43	2.00369	0.02	0.01	142	257	-6	0	1.68	58	20.5499	2	1	1	1	1	6	105	70	70	16	15	37.2	0	0
1229740	2018	43	0	0	0	5.57	2.1	2.8	1.33333	0.2	0	268	135	84	221	0	0	0	0	120	20	1	9.25	1.22	7.36	6.03279	0.02	0.01	107	244	-24	1	1.62	74	28.1969	1	1	1	1	2	6	130	70	76	18	15	36.9	0	0
1264443	2018	45	0	0	0	7.31	2.16	4.71	2.18056	0.28	0.16	363	139	86	562	0	0	0	0	130	40	1	9.15	1.77	6.59	3.72316	0.22	0.04	128	358	-5	0	1.68	67.5	23.9158	1	1	1	1	2	6	120	65	70	18	15	37.3	0	0
1260273	2018	51	0	0	0	7.84	3.41	3.57	1.04692	0.2	0.12	339	142	82	381	0	0	0	0	120	30	1	8.91	3.52	4.62	1.3125	0.12	0.08	145	341	2	1	1.58	53.5	21.4309	1	1	1	1	2	6	110	65	75	18	15	36.8	0	0
1224281	2018	45	0	0	0	7.46	1.71	5.32	3.11111	0.08	0.01	372	143	81	438	0	0	0	0	85	20	1	8.43	2.07	5.73	2.76812	0.12	0	137	364	-8	0	1.73	75	25.0593	1	1	1	1	2	6	115	70	90	18	15	37	0	0
1267612	2018	42	0	0	0	7.32	1.29	5.43	4.2093	0.01	0.01	290	129	66	437	0	0	1	1	100	20	1	8.19	2.23	5.12	2.29596	0.02	0.01	123	287	-3	0	1.65	87	31.9559	2	1	1	1	1	6	120	70	80	18	15	37	0	0
1230173	2018	65	0	0	0	6.08	1.72	4.02	2.33721	0.04	0.1	291	155	110	382	0	0	0	0	90	30	1	8.11	2.13	5.28	2.47887	0.08	0.02	148	273	-18	0	1.7	75	25.9516	2	1	1	1	1	6	120	60	85	18	15	37	0	0
1280639	2018	54	0	0	0	8.16	3.11	3.87	1.24437	0.1	0.1	228	133	85	422	0	0	1	1	120	30	1	8.11	3.18	4.12	1.2956	0.08	0.02	128	249	21	0	1.74	88	29.0659	1	1	1	1	2	6	130	75	85	16	15	37.1	0	0
1228543	2018	58	0	0	0	3.43	1.78	1.25	0.702247	0.1	0.02	157	128	65	205	0	0	0	0	125	20	1	8.07	1.09	6.28	5.76147	0	0.01	115	135	-22	1	1.63	43	16.1843	1	1	1	1	2	6	100	65	75	18	15	37.2	0	0
1224190	2018	46	0	0	0	6.05	1.25	4.23	3.384	0.06	0.04	208	138	91	352	1	1	1	1	110	20	1	8.02	0.86	6.19	7.19767	0.04	0.03	123	173	-35	1	1.58	57	22.8329	1	1	1	1	2	6	120	80	80	16	15	36.6	0	0
1276821	2018	44	0	0	0	6.52	1.29	4.38	3.39535	0.01	0.01	269	132	92	413	0	0	0	1	90	5	1	6.86	1.31	4.42	3.37405	0.1	0.02	139	298	29	0	1.69	73	25.5593	1	1	1	1	2	6	120	70	80	17	15	36.9	0	0
1259441	2018	63	1	0	0	7.03	2.18	4.37	2.00459	0.32	0	349	120	155	531	0	0	0	0	85	20	1	6.48	1.77	4.03	2.27684	0.26	0.04	123	351	2	0	1.75	75	24.4898	1	1	1	2	1	6	110	65	80	16	15	37.8	0	0
1276859	2018	58	0	0	0	8.12	1.74	5.61	3.22414	0.25	0.06	235	147	103	380	0	0	0	0	80	5	1	11.13	3.41	6.74	1.97654	0.2	0.1	139	252	17	1	1.59	49	19.3821	1	1	1	1	1	5	110	70	75	16	15	37.7	0	0
1249833	2018	37	0	0	0	7.13	2.12	4.74	2.23585	0.04	0.01	229	137	82	383	0	1	1	0	80	30	1	8.29	3.28	4.12	1.2561	0.04	0	135	236	7	1	1.52	44	19.0443	1	1	1	1	1	5	105	65	90	17	14	36.9	0	0
1258144	2019	51	1	0	0	6.71	1.27	4.59	3.61417	0.31	0.17	369	123	120	419	0	1	1	1	100	30	2	18.04	4.51	13.79	3.05765	0.4	0.22	113	273	-96	0	1.71	81	27.7008	4	1	2	3	2	12	105	65	90	19	15	38.7	1	1
1315494	2019	59	1	0	0	8.7	2.24	5.15	2.29911	0.1	0.02	319	128	85	387	0	1	1	1	70	50	1	12.1	2.13	9.09	4.26761	0.02	0.02	138	329	10	1	1.6	59	23.0469	3	1	2	2	2	10	95	60	85	21	13	38.7	1	1
1335858	2019	50	0	0	0	5.51	2.05	4.66	2.27317	0.22	0.03	236	132	77	182	0	1	1	1	120	20	1	21.78	4.19	15.98	3.81384	0.2	0.1	119	291	55	1	1.48	46	21.0007	3	1	2	2	2	10	100	60	100	23	14	38.9	1	1
1315867	2019	53	1	1	0	5.03	1.2	3.27	2.725	0.12	0.01	448	156	90	418	0	0	0	0	205	100	1	12.36	3.16	8.23	2.60443	0.2	0	136	405	-43	0	1.58	58	23.2335	3	1	2	2	2	10	100	65	70	21	13	38.7	1	1
0975428	2019	59	0	0	0	6.29	2.31	3.41	1.47619	0.04	0.06	219	117	114	719	0	0	0	0	105	200	2	14.38	4.39	8.53	1.94305	0.06	0.01	116	332	113	1	1.52	48	20.2395	3	1	2	2	2	10	120	65	70	21	15	37.5	0	1
1326579	2019	37	0	0	0	6.25	3.06	2.67	0.872549	0.1	0.04	333	142	74	471	0	0	0	0	140	50	1	11.89	3.69	7.43	2.01355	0.14	0.02	136	317	-16	1	1.56	48	19.7239	3	1	2	2	2	10	120	70	70	20	15	37.8	0	0
1313305	2019	58	0	0	0	6.62	1.48	4.22	2.85135	0.18	0.08	317	124	79	426	0	0	0	0	120	30	1	11.31	3.67	6.58	1.79292	0.22	0.12	139	279	-38	0	1.78	82	25.8806	3	1	2	2	2	10	120	70	80	18	15	37.2	0	0
1308600	2019	65	0	0	0	9.32	2.57	5.22	2.03113	0.16	0.06	358	122	105	383	1	0	0	0	130	30	2	10.97	2.77	7.41	2.67509	0.04	0	131	344	-14	0	1.75	73.5	24	3	1	2	2	2	10	125	70	75	18	15	37.1	0	0
1327591	2019	77	0	0	0	4.37	1.15	2.56	2.22609	0.06	0.01	274	152	86	227	0	0	0	1	150	50	1	10.46	1.94	7.41	3.81959	0.1	0.04	149	267	-7	0	1.77	85	27.1314	3	1	2	2	2	10	120	70	80	16	15	38.2	1	0
1279715	2019	29	0	0	1	7.66	2.61	3.77	1.44444	0.08	0.14	267	131	95	421	0	0	0	0	120	40	2	10.06	3.71	5.33	1.43666	0.1	0.1	127	277	10	0	1.68	61	21.6128	3	1	2	2	2	10	120	65	80	18	15	38.6	1	0
1291228	2019	48	0	0	0	5.86	2.21	3.17	1.43439	0.06	0.01	248	142	100	334	0	0	0	0	135	50	2	9.87	2.87	6.22	2.16725	0.09	0.02	137	209	-39	0	1.76	75	24.2123	4	1	2	2	1	10	125	75	100	18	15	37.9	0	0
0696432	2019	48	0	0	0	8.74	2.33	4.97	2.13305	0.1	0.1	311	155	65	467	0	0	0	0	150	50	1	9.86	2.48	6.23	2.5121	0.1	0.05	149	292	-19	1	1.55	49	20.3954	3	1	2	2	2	10	120	80	70	18	15	36.9	0	0
1296640	2019	48	0	0	0	6.07	1.24	3.97	3.20161	0.25	0.05	328	146	76	373	0	0	0	0	150	200	1	9.48	3.04	5.28	1.73684	0.32	0.03	135	311	-17	1	1.56	52	21.3675	3	1	2	2	2	10	120	70	80	18	15	38.6	1	0
1313070	2019	59	0	0	1	5.87	2.22	2.75	1.23874	0.15	0.05	336	135	82	449	0	1	1	1	150	50	1	9.15	3.44	5.27	1.53198	0.12	0.02	129	348	12	0	1.71	83	28.3848	3	1	2	2	2	10	120	70	80	18	15	37.5	0	0
1296989	2019	64	0	0	0	6.29	1.38	4.22	3.05797	0.14	0.05	349	145	66	418	0	0	0	0	185	50	1	9.05	1.69	6.84	4.04734	0.12	0.06	132	341	-8	1	1.68	53	18.7783	3	1	2	2	2	10	115	70	75	18	15	38.2	1	0
1331361	2019	31	0	0	0	5.78	2.65	2.31	0.871698	0.09	0.03	377	136	76	419	0	0	0	0	150	100	1	9.04	3.12	5.04	1.61538	0.08	0.02	133	353	-24	0	1.6	73	28.5156	3	1	2	2	2	10	120	65	75	16	15	37.3	0	0
0588689	2019	46	0	0	0	6.4	1.52	4.28	2.81579	0.22	0.12	356	142	80	381	0	0	0	0	150	50	1	8.85	1.87	6.15	3.28877	0.19	0.11	137	331	-25	1	1.61	51	19.6752	3	1	2	2	2	10	120	65	70	18	15	36.9	0	0
1292602	2019	39	0	0	0	5.67	1.13	3.38	2.99115	0.22	0.01	330	142	85	452	0	0	0	0	140	50	1	8.83	2.11	5.63	2.66825	0.24	0.01	138	327	-3	0	1.73	70	23.3887	3	1	2	2	2	10	115	70	75	18	15	37	0	0
1288986	2019	34	0	0	0	7.42	1.38	5.21	3.77536	0.12	0.2	238	127	80	341	0	0	0	0	120	50	1	8.72	2.14	5.32	2.48598	0.2	0.12	132	245	7	0	1.78	78	24.6181	3	1	2	2	2	10	130	80	65	18	15	36.9	0	0
1343270	2019	59	0	0	0	9.11	2.54	6.19	2.43701	0.2	0.08	247	139	86	318	0	0	0	0	100	20	1	8.69	2.18	5.49	2.51835	0.16	0.02	128	231	-16	0	1.69	65	22.7583	3	1	2	2	2	10	120	70	77	18	15	36.9	0	0
0763835	2019	64	1	0	0	8.49	1.89	5.78	3.0582	0.1	0.08	276	147	77	378	0	0	0	0	150	50	1	8.68	2.16	5.68	2.62963	0.08	0.02	145	285	9	1	1.5	51.5	22.8889	3	1	2	2	2	10	120	70	70	16	15	37.1	0	0
1314317	2019	74	1	0	0	6.17	1.38	4.33	3.13768	0.26	0.02	317	145	76	429	0	0	0	0	120	50	1	8.39	1.69	5.44	3.21893	0.24	0.01	143	321	4	0	1.73	68	22.7204	3	1	2	2	2	10	120	70	70	18	15	38	1	0
1287198	2019	49	0	0	0	7.08	1.98	4.67	2.35859	0.1	0.1	342	142	83	428	0	0	0	0	120	30	1	7.96	2.41	4.51	1.87137	0.2	0.08	137	317	-25	0	1.72	89	30.0838	3	1	2	2	2	10	130	80	85	16	15	38.3	1	0
1287737	2019	42	0	0	0	7.26	1.78	5.49	3.08427	0.01	0	321	160	107	323	0	0	0	0	180	100	1	7.89	2.01	5.6	2.78607	0.1	0.1	151	339	18	0	1.7	76	26.2976	3	1	2	2	2	10	120	65	65	16	15	37.3	0	0
1285803	2019	47	0	0	0	5.56	1.38	3.45	2.5	0.12	0.06	348	145	86	382	0	0	0	0	150	100	1	7.81	1.67	5.28	3.16168	0.13	0.01	142	342	-6	0	1.77	81	25.8546	4	1	2	2	1	10	120	70	75	16	15	38.1	1	0
1269601	2019	39	1	0	0	6.55	1.74	4.11	2.36207	0.01	0.01	341	144	75	390	0	0	0	0	120	30	2	7.61	2.2	4.31	1.95909	0.02	0.01	136	339	-2	0	1.67	69	24.7409	3	1	2	2	2	10	120	70	80	16	15	37.2	0	0
1289341	2019	63	0	0	0	5.41	1.67	3.19	1.91018	0.4	0.2	383	132	87	235	0	0	0	0	100	60	1	7.14	1.17	5.41	4.62393	0.3	0.08	140	374	-9	1	1.49	48	21.6206	3	1	2	2	2	10	115	75	70	16	15	37.2	0	0
1303077	2019	81	0	0	0	3.29	1.57	1.38	0.878981	0.07	0.04	184	132	170	461	0	0	0	1	170	50	1	6.99	0.88	5.13	5.82955	0.08	0	120	152	-32	1	1.62	48	18.2899	3	1	2	2	2	10	95	55	90	16	15	38.2	1	0
1332897	2019	30	0	0	0	7.16	1.78	4.71	2.64607	0.2	0.08	284	138	389	378	0	0	0	1	165	100	2	6.81	2.03	3.78	1.86207	0.11	0.07	142	296	12	0	1.81	78	23.8088	3	1	2	2	2	10	130	75	75	16	15	38.4	1	0
1318520	2019	60	0	0	0	3.96	0.77	2.55	3.31169	0.08	0.02	330	143	127	248	0	0	0	0	180	50	1	5.19	0.98	3.92	4	0.07	0.01	123	310	-20	1	1.54	45	18.9745	3	1	2	2	2	10	115	65	70	18	15	37.8	0	0
0807155	2019	59	1	0	0	8.83	1.02	6.72	6.58824	0.04	0.01	362	95	946	566	0	0	0	1	130	30	1	4.94	1.11	3.21	2.89189	0.01	0	83	319	-43	1	1.65	59	21.6713	3	1	2	2	2	10	120	65	85	18	15	37.2	0	0
1282789	2019	86	0	0	0	6.89	1.17	5.17	4.4188	0.04	0.01	289	142	89	349	0	0	0	0	155	20	1	13.68	3.1	9.76	3.14839	0.02	0.01	126	266	-23	0	1.67	70	24.5089	3	1	2	2	1	9	100	70	80	22	13	38.2	1	1
1331089	2019	51	1	0	0	4.77	1.23	2.85	2.31707	0.22	0.1	271	113	121	319	0	0	0	0	130	10	1	13.72	3.83	8.63	2.25326	0.12	0.1	139	401	130	0	1.71	73	24.9649	3	1	2	2	1	9	100	60	85	22	12	38.5	1	1
1231368	2019	50	0	0	0	7.93	2.33	5	2.14592	0.09	0.03	168	139	78	492	0	0	0	0	80	5	1	14.71	3.99	9.31	2.33333	0.22	0.08	144	378	210	1	1.54	49	20.6612	2	1	2	2	2	9	95	60	85	23	13	38.2	1	1
1326577	2019	63	1	0	0	7.13	1.57	5.08	3.23567	0.15	0.14	347	126	228	487	0	0	0	0	100	50	1	14.73	2.23	11.76	5.27354	0.22	0.08	102	325	-22	0	1.7	72	24.3375	3	1	2	2	1	9	100	55	85	22	14	38.7	1	1
1342232	2019	66	1	0	0	4.48	1.36	2.65	1.94853	0.14	0.02	193	130	129	305	1	0	1	1	100	50	1	16.67	3.86	12.19	3.15803	0.02	0.01	109	223	30	1	1.42	49	24.3007	3	1	2	2	1	9	100	65	80	22	15	38.3	1	1
1341364	2019	49	0	0	0	10.55	3.09	6.13	1.98382	0.04	0.01	317	144	66	376	1	0	0	0	100	50	1	17.92	4.19	12.51	2.98568	0.1	0.08	129	197	-120	1	1.54	56	23.6128	2	1	2	2	2	9	100	70	85	22	14	38.8	1	1
1306251	2019	33	0	0	0	6.16	1.97	3.18	1.61421	0.4	0.03	241	136	78	249	1	1	1	1	145	50	1	18.44	3.92	13.67	3.48724	0.2	0	151	269	28	1	1.56	60	24.6548	2	1	2	2	2	9	95	50	95	22	14	38.9	1	1
1328718	2019	56	0	0	0	6.61	1.17	3.29	2.81197	0.2	0	182	106	104	484	0	0	0	0	80	20	1	7.01	0.98	5.41	5.52041	0.2	0.15	88	152	-30	1	1.55	55	22.8928	2	1	2	2	2	9	110	70	105	18	15	38.2	1	1
1329856	2019	29	0	0	0	6.19	1.64	4.11	2.5061	0.09	0	339	138	76	428	0	1	1	1	75	50	1	10.15	2.11	6.04	2.86256	0.08	0.01	135	327	-12	1	1.56	52	21.3675	2	1	2	2	2	9	120	70	80	21	15	38.8	1	1
0706983	2019	54	0	0	0	7.89	1.88	4.83	2.56915	0.04	0.01	361	153	36	222	0	0	0	0	80	50	1	12.24	2.12	8.31	3.91981	0.1	0.1	123	257	-104	1	1.6	57	21.7193	3	1	2	2	1	9	110	70	75	20	15	38.1	1	1
1309592	2019	73	1	0	0	7.43	2.1	4.31	2.05238	0.3	0.1	188	140	54	409	1	1	1	0	100	20	1	12.31	2.74	8.31	3.03285	0.2	0.1	139	276	88	1	1.51	43	18.369	2	1	2	2	2	9	110	60	80	21	13	38.1	1	1
1342626	2019	60	1	0	0	7.49	2.31	4.67	2.02165	0.01	0.01	283	125	69	461	0	0	0	0	150	20	1	12.79	2.56	7.17	2.80078	0.08	0.01	128	261	-22	1	1.57	49	19.3821	3	1	2	2	1	9	135	90	80	20	15	38.5	1	1
1141580	2019	39	0	0	0	5.02	1.36	3.15	2.31618	0.13	0.01	231	102	438	730	1	0	0	0	120	50	1	13.48	2.25	8.38	3.72444	0.15	0.02	148	289	58	0	1.68	60	20.7612	3	1	2	2	1	9	110	70	85	20	15	38.4	1	1
1340387	2019	50	0	0	0	6.66	1.35	4.29	3.17778	0.16	0.08	320	149	87	371	1	0	1	0	90	50	1	14.32	3.82	8.92	2.33508	0.37	0.12	137	309	-11	0	1.7	63.5	21.9723	2	1	2	2	2	9	105	70	75	20	15	38.5	1	1
1336356	2019	22	0	0	0	8.94	2.36	4.69	1.98729	0.09	0.02	175	128	74	344	1	1	1	1	80	5	1	18.11	4.85	13.1	2.70103	0.12	0.02	128	165	-10	1	1.62	52	19.3337	3	1	2	2	1	9	120	65	85	18	15	38.1	1	1
1065733	2019	57	1	0	0	10.34	2.55	6.41	2.51373	0.15	0.26	298	141	134	632	0	1	0	0	160	50	1	21.48	5.71	13.68	2.3958	0.22	0.18	132	243	-55	0	1.78	77	24.3025	3	1	2	2	1	9	115	60	85	20	15	38.8	1	1
1290547	2019	35	0	0	0	5.22	1.59	2.69	1.69182	0.08	0.04	361	151	76	264	0	0	0	0	130	50	2	13.29	3.11	8.85	2.84566	0.17	0.05	147	355	-6	0	1.71	68	23.255	3	1	2	2	1	9	120	65	70	16	15	37.3	0	0
1285080	2019	63	0	0	0	7.19	2.14	3.82	1.78505	0.22	0.01	348	132	80	462	1	0	0	0	120	30	1	13.02	3.37	8.21	2.4362	0.24	0.03	140	337	-11	1	1.55	49	20.3954	2	1	2	2	2	9	115	70	75	18	15	37.1	0	0
1330567	2019	56	0	0	0	12.13	3.67	7.18	1.9564	0.1	0.1	209	139	83	291	0	0	0	0	135	30	1	12.41	3.77	8.13	2.1565	0.1	0	142	161	-48	0	1.75	89	29.0612	3	1	2	2	1	9	130	85	75	16	15	37.7	0	0
1295387	2019	46	1	0	0	5.79	2.31	2.69	1.1645	0.12	0.05	289	147	82	664	1	0	0	0	140	50	1	12.31	3.43	8.31	2.42274	0.15	0.03	142	291	2	0	1.74	65	21.4692	3	1	1	2	2	9	120	65	80	18	15	37.7	0	0
1306305	2019	68	0	0	0	6.24	1.57	4.03	2.56688	0.32	0.11	301	131	83	562	0	0	0	0	120	30	1	12.31	2.55	8.19	3.21176	0.28	0.12	130	296	-5	0	1.71	68	23.255	3	1	1	2	2	9	115	70	70	18	15	37.7	0	0
1311043	2019	36	0	0	0	6.25	1.56	3.89	2.49359	0.42	0.11	361	154	86	442	0	0	0	0	140	50	1	12.3	2.74	8.91	3.25182	0.36	0.08	151	351	-10	0	1.77	83	26.493	2	1	2	2	2	9	120	50	55	16	15	37.6	0	0
1327352	2019	52	0	0	0	10.71	2.13	7.11	3.33803	0.01	0.01	228	112	119	449	1	1	0	0	120	30	2	11.53	3.17	7.51	2.36909	0.02	0.01	109	197	-31	0	1.68	66	23.3844	3	1	2	2	1	9	120	85	75	16	15	37.3	0	0
1336998	2019	48	0	0	0	8.43	3.13	4.31	1.377	0.02	0	320	112	127	770	0	0	0	0	110	30	2	11.52	3.34	6.56	1.96407	0.01	0.01	120	333	13	0	1.79	69	21.5349	3	1	1	2	2	9	115	65	75	18	15	36.9	0	0
1343593	2019	51	0	0	0	5.05	3.05	1.68	0.55082	0.06	0.01	342	148	85	559	0	0	0	0	140	50	1	11.24	3.14	7.33	2.33439	0.13	0.05	145	317	-25	1	1.55	53	22.0604	3	1	2	2	1	9	125	65	80	18	15	37.2	0	0
1342066	2019	62	0	0	0	7	1.45	5.21	3.5931	0.04	0.01	334	128	85	478	0	0	0	0	120	30	1	11.23	2.19	7.88	3.59817	0.11	0.04	126	314	-20	1	1.58	52	20.83	3	1	1	2	2	9	110	70	65	16	15	37.6	0	0
1313297	2019	57	0	0	0	10.25	3.1	6.23	2.00968	0.24	0.04	427	129	85	495	0	0	0	0	115	50	1	10.83	2.88	7.14	2.47917	0.2	0.02	120	400	-27	0	1.76	60	19.3698	2	1	2	2	2	9	120	70	70	16	15	37	0	0
1324574	2019	55	0	0	0	9.75	3.91	5.1	1.30435	0.02	0.01	301	129	65	331	0	0	0	0	100	50	1	10.71	3.76	5.71	1.51862	0.02	0.01	118	310	9	1	1.47	46	21.2874	2	1	2	2	2	9	120	70	80	16	15	37.2	0	0
0948137	2019	35	0	0	0	5.17	1.48	3.48	2.35135	0.06	0.02	337	143	91	459	0	0	0	1	100	20	2	10.56	1.94	7.15	3.68557	0.08	0.01	134	315	-22	0	1.69	69	24.1588	3	1	1	2	2	9	115	70	70	16	15	37.9	0	0
1318965	2019	54	0	0	0	5.85	2.14	2.78	1.29907	0.14	0.03	271	131	101	261	0	0	0	0	100	30	1	10.43	2.48	6.77	2.72984	0.2	0	126	266	-5	1	1.63	49	18.4425	2	1	2	2	2	9	130	75	85	18	15	36.7	0	0
1317030	2019	55	0	0	1	7.54	2.74	4.31	1.57299	0.11	0.08	336	146	93	368	0	0	0	0	120	50	1	10.34	3.16	6.21	1.96519	0.08	0.04	142	323	-13	0	1.7	75	25.9516	2	1	2	2	2	9	115	70	80	18	15	36.9	0	0
1287143	2019	43	0	0	0	6.68	1.87	4.13	2.20856	0.02	0.02	312	143	85	379	0	0	0	0	120	20	1	10.3	2.81	6.71	2.3879	0.01	0.01	138	297	-15	0	1.67	70	25.0995	3	1	1	2	2	9	120	70	80	18	15	37.1	0	0
1236207	2019	54	0	0	0	11.03	2.12	8.08	3.81132	0.02	0.01	267	132	84	411	0	0	1	1	130	30	1	10.23	1.99	7.89	3.96482	0.02	0.02	129	247	-20	1	1.6	50	19.5312	2	1	2	2	2	9	100	55	70	16	15	37.3	0	0
1304631	2019	52	0	0	0	5.25	1.26	3.07	2.43651	0.14	0.1	317	136	76	368	0	0	0	0	100	20	1	10.23	2.24	6.81	3.04018	0.12	0.11	127	333	16	0	1.65	65	23.8751	2	1	2	2	2	9	120	70	75	18	15	37.3	0	0
1294311	2019	38	0	0	0	5.44	1.68	2.87	1.70833	0.12	0	178	143	74	378	0	0	0	0	140	30	1	10.03	2.1	7.13	3.39524	0.14	0.02	138	211	33	1	1.58	52	20.83	2	1	2	2	2	9	115	80	80	18	15	37.9	0	0
1296166	2019	58	0	0	0	5.83	2.17	2.84	1.30876	0.04	0	347	138	76	434	0	0	0	0	120	50	1	9.98	3.19	5.33	1.67085	0.16	0.01	137	327	-20	1	1.58	52	20.83	2	1	2	2	2	9	110	65	80	18	15	38.5	1	0
1307804	2019	55	1	0	0	5.65	2.21	2.69	1.21719	0.18	0.03	341	133	75	312	0	0	0	0	120	20	1	9.98	3.02	5.73	1.89735	0.15	0.01	130	356	15	0	1.67	65	23.3067	2	1	2	2	2	9	120	70	70	16	15	37.2	0	0
1335562	2019	55	0	0	0	7.58	1.37	5.54	4.0438	0.02	0.01	279	132	128	378	0	0	0	0	120	30	1	9.93	2.21	6.98	3.15837	0.02	0.02	130	269	-10	0	1.73	80	26.7299	2	1	2	2	2	9	110	70	78	18	15	37.3	0	0
1305616	2019	49	0	0	0	6.95	2.53	3.27	1.29249	0.31	0.02	226	139	94	313	0	0	0	0	110	80	1	9.57	3.43	5.21	1.51895	0.41	0.08	131	188	-38	0	1.73	65	21.7181	2	1	2	2	2	9	120	90	80	16	15	37	0	0
0848951	2019	48	0	0	0	6.59	2.57	3.26	1.26848	0.12	0.01	388	129	80	384	0	0	0	0	100	30	2	9.43	2.79	5.87	2.10394	0.14	0.01	131	375	-13	0	1.73	74	24.7252	3	1	1	2	2	9	115	65	75	17	15	37.8	0	0
1291809	2019	45	1	0	0	5.38	1.77	2.49	1.40678	0.38	0.14	360	138	85	405	0	0	0	0	130	50	1	9.41	2.25	6.43	2.85778	0.3	0.11	129	326	-34	0	1.68	67	23.7387	3	1	1	2	2	9	120	70	70	18	15	37.4	0	0
1329757	2019	63	0	0	0	6.27	2.21	3.61	1.63348	0.24	0.08	174	144	76	338	0	0	0	0	120	50	1	9.41	2.73	5.62	2.05861	0.21	0.11	136	182	8	0	1.72	68	22.9854	2	1	2	2	2	9	130	75	70	16	15	37.4	0	0
1284319	2019	63	0	0	0	5.88	1.83	3.12	1.70492	0.08	0.02	328	158	82	339	0	0	0	0	120	30	1	9.37	2.24	6.83	3.04911	0.13	0.01	157	334	6	0	1.72	63	21.2953	2	1	2	2	2	9	120	70	70	16	15	37.2	0	0
1282558	2019	51	0	0	0	6.13	2.17	3.19	1.47005	0.06	0	318	143	75	338	0	0	0	0	130	30	1	9.34	2.68	5.94	2.21642	0.08	0.01	138	309	-9	0	1.72	68	22.9854	3	1	2	2	1	9	120	75	75	18	15	37.6	0	0
1335490	2019	61	0	0	0	6.96	1.64	4.22	2.57317	0.12	0.06	328	144	91	449	0	0	0	0	100	40	1	9.32	2.33	6.23	2.67382	0.12	0.1	143	301	-27	1	1.57	48	19.4734	2	1	2	2	2	9	110	60	75	18	15	36.9	0	0
1308850	2019	57	0	0	0	4.52	1.36	2.47	1.81618	0.02	0	284	132	90	216	1	1	1	1	100	50	2	9.31	3.41	4.62	1.35484	0.04	0.02	130	279	-5	0	1.72	68	22.9854	3	1	1	2	2	9	120	70	75	16	15	36.9	0	0
1330976	2019	54	1	0	0	8.19	1.68	5.71	3.39881	0.1	0.02	286	158	77	418	0	0	0	0	120	30	1	9.29	2.57	5.16	2.00778	0.08	0.04	147	278	-8	0	1.63	50	18.8189	3	1	1	2	2	9	120	80	80	16	15	38.4	1	0
1338504	2019	54	0	0	0	9.13	3.86	5.55	1.43782	0.05	0.01	165	112	158	449	0	0	0	0	120	30	1	9.25	3.71	5.11	1.37736	0.1	0.1	109	149	-16	0	1.69	76	26.6097	2	1	2	2	2	9	120	75	80	18	15	36.9	0	0
1126738	2019	59	0	0	0	4.72	0.83	3.31	3.98795	0.02	0	332	131	82	533	0	0	0	0	100	30	1	9.23	1.35	7.05	5.22222	0.05	0.01	128	356	24	1	1.6	50	19.5312	2	1	2	2	2	9	115	70	75	18	15	37.2	0	0
1325793	2019	47	0	0	1	6.64	3.26	2.89	0.886503	0.16	0.04	312	133	96	228	0	0	0	0	120	50	1	9.17	3.37	5.12	1.51929	0.18	0.02	129	322	10	1	1.58	51	20.4294	3	1	1	2	2	9	120	70	75	18	15	36.8	0	0
1345990	2019	60	0	0	0	6.51	2.11	3.49	1.65403	0.04	0.02	371	142	79	428	0	0	0	0	120	20	1	9.07	2.89	5.51	1.90657	0.04	0.01	141	358	-13	0	1.71	63	21.5451	3	1	2	2	1	9	120	65	80	18	15	38.2	1	0
1334689	2019	48	0	0	0	6.36	2.16	3.17	1.46759	0.34	0.01	368	146	71	336	0	1	1	1	200	100	1	9.03	2.67	5.71	2.13858	0.14	0.05	151	354	-14	0	1.73	78	26.0617	3	1	1	2	2	9	115	75	70	18	15	37.2	0	0
1310130	2019	45	0	0	0	8.47	2.57	5.12	1.99222	0.02	0.01	268	156	76	349	1	0	0	1	120	20	1	8.99	2.69	5.12	1.90335	0.06	0.02	148	285	17	0	1.81	68	20.7564	2	1	2	2	2	9	125	85	85	17	15	36.9	0	0
1311396	2019	52	0	0	0	8.07	3.41	4.34	1.27273	0.12	0.08	361	153	91	328	0	0	0	0	140	10	1	8.99	3.45	4.67	1.35362	0.22	0.12	148	337	-24	0	1.74	63	20.8086	3	1	1	2	2	9	120	60	80	18	15	37.1	0	0
1336354	2019	36	0	0	1	5.74	1.74	2.95	1.6954	0.21	0.12	316	146	77	334	1	1	1	1	140	50	1	8.94	1.95	5.87	3.01026	0.18	0.11	139	308	-8	0	1.72	65	21.9713	3	1	2	2	1	9	130	75	80	18	15	37.4	0	0
1341838	2019	71	0	0	0	6.04	2.37	2.69	1.13502	0.12	0.12	372	142	87	382	0	0	0	1	120	50	1	8.93	2.41	5.53	2.29461	0.14	0.1	139	382	10	0	1.72	81	27.3797	3	1	1	2	2	9	115	75	85	18	15	37.4	0	0
1321157	2019	35	0	0	0	6.84	1.74	4.51	2.59195	0.18	0.01	336	115	82	337	0	0	1	0	140	30	1	8.92	2.13	5.44	2.55399	0.22	0.04	137	341	5	0	1.75	68	22.2041	3	1	1	2	2	9	130	80	70	18	15	38.3	1	0
1290521	2019	58	0	0	0	5.62	1.16	3.07	2.64655	0.16	0.04	338	151	74	347	0	0	0	0	150	80	1	8.87	2.04	5.38	2.63725	0.22	0.01	147	341	3	1	1.63	66	24.841	3	1	1	2	2	9	120	70	75	19	15	37.7	0	0
1296469	2019	43	0	0	0	5.28	1.18	3.74	3.16949	0.06	0	375	136	98	356	0	0	0	0	100	30	1	8.83	1.92	6.14	3.19792	0.08	0.03	128	339	-36	0	1.65	65	23.8751	2	1	2	2	2	9	120	70	75	18	15	36.8	0	0
1286972	2019	81	0	0	1	4.71	1.18	2.45	2.07627	0.18	0.04	316	138	76	336	0	0	0	0	100	50	1	8.82	1.84	5.47	2.97283	0.22	0.05	141	328	12	0	1.65	70	25.7117	2	1	2	2	2	9	120	70	70	18	15	36.7	0	0
1322303	2019	59	0	0	0	6.56	2.32	3.65	1.57328	0.08	0.01	243	142	82	418	0	0	0	0	120	30	1	8.77	3.16	4.38	1.38608	0.1	0.1	139	251	8	0	1.71	67	22.913	3	1	2	2	1	9	105	50	50	16	15	36.8	0	0
1327398	2019	64	1	0	0	7.9	2.5	4.58	1.832	0.2	0.1	244	134	85	286	0	0	0	0	130	60	1	8.75	2.67	5.21	1.95131	0.2	0.06	138	249	5	1	1.63	58	21.83	3	1	2	2	1	9	120	70	70	18	15	37	0	0
1332404	2019	66	0	0	0	11.85	3.87	7.42	1.91731	0.02	0.02	386	136	74	305	0	0	0	1	120	30	1	8.75	1.76	6.09	3.46023	0.02	0	129	379	-7	1	1.49	47	21.1702	3	1	2	2	1	9	120	80	80	19	15	37.7	0	0
1287686	2019	58	1	0	0	4.86	1.15	2.74	2.38261	0.13	0.01	338	133	82	513	0	1	0	1	100	50	1	8.74	1.48	5.73	3.87162	0.12	0.05	121	335	-3	1	1.59	48	18.9866	2	1	2	2	2	9	120	70	65	16	15	36.7	0	0
1297740	2019	59	1	0	0	6.67	3.43	2.68	0.781341	0.21	0.04	337	136	82	437	0	0	0	0	100	30	1	8.69	3.39	4.51	1.33038	0.18	0.07	129	342	5	0	1.73	71	23.7228	2	1	2	2	2	9	120	65	65	18	15	37.8	0	0
1323895	2019	47	0	0	0	8.22	2.93	4.46	1.52218	0.03	0.01	353	142	96	355	0	1	0	0	120	30	1	8.51	3.28	4.15	1.26524	0.08	0.1	139	321	-32	0	1.62	56	21.3382	3	1	2	2	1	9	125	65	75	18	14	37.5	0	0
1323879	2019	64	0	0	0	6.45	2.27	3.48	1.53304	0.05	0.01	318	123	71	301	0	0	0	0	120	50	1	8.49	3.02	4.51	1.49338	0.07	0.01	128	296	-22	1	1.56	53	21.7784	2	1	2	2	2	9	130	85	75	16	15	38	1	0
1025245	2019	45	0	0	0	7.2	1.73	5.63	3.25434	0.03	0.01	133	138	85	429	0	0	0	0	100	50	1	8.41	2.02	5.63	2.78713	0.08	0.04	142	152	19	0	1.73	67	22.3863	2	1	2	2	2	9	120	80	75	18	14	36.9	0	0
1291377	2019	27	1	0	0	6.95	3.11	3.29	1.05788	0.04	0	337	146	77	372	0	0	0	0	100	30	1	8.41	3.27	4.52	1.38226	0.06	0.02	142	318	-19	0	1.71	68.5	23.426	2	1	2	2	2	9	110	65	70	18	15	37.4	0	0
1318099	2019	54	0	0	0	6.41	1.94	4.67	2.40722	0.08	0.02	318	138	77	417	0	0	0	0	120	30	1	8.41	2.41	5.16	2.14108	0.1	0.02	127	337	19	1	1.63	56	21.0772	3	1	2	2	1	9	115	70	70	18	15	37.5	0	0
1306279	2019	52	0	0	0	7.18	2.17	4.21	1.94009	0.06	0.1	280	137	80	371	0	0	0	0	140	50	1	8.36	3.21	4.67	1.45483	0.1	0.04	132	293	13	0	1.77	77	24.5779	3	1	1	2	2	9	120	70	75	16	15	36.9	0	0
1316784	2019	46	0	0	0	7.13	3.11	3.87	1.24437	0.12	0.1	278	134	80	369	0	0	1	0	110	30	1	8.19	3.27	4.11	1.25688	0.25	0.21	142	267	-11	0	1.68	69	24.4473	2	1	2	2	2	9	130	75	80	18	15	36.7	0	0
1228013	2019	69	0	0	0	9.13	2.28	5.21	2.28509	0.04	0.01	323	143	83	337	0	0	0	0	100	20	1	8.17	2.68	4.68	1.74627	0.02	0.01	147	336	13	1	1.61	51	19.6752	2	1	2	2	2	9	120	65	80	16	15	37	0	0
1304606	2019	55	1	0	0	6.44	1.29	4.33	3.35659	0.02	0.01	289	150	104	320	0	0	0	0	110	30	1	8.13	2.39	5.12	2.14226	0.01	0	149	277	-12	0	1.7	76	26.2976	2	1	2	2	2	9	135	85	85	18	15	36.8	0	0
1330224	2019	38	0	0	0	7.34	2.41	4.15	1.72199	0.32	0.22	278	164	79	371	0	0	0	0	120	30	1	7.95	2.78	4.76	1.71223	0.16	0.08	158	281	3	0	1.7	72	24.9135	3	1	2	2	1	9	120	65	70	16	15	36.9	0	0
1315756	2019	53	0	0	0	6.98	3.61	3.03	0.839335	0.08	0.01	328	133	81	402	0	0	0	0	150	50	1	7.92	3.44	3.89	1.13081	0.12	0.02	136	317	-11	0	1.65	66	24.2424	3	1	1	2	2	9	115	65	80	16	15	38	1	0
1138352	2019	59	0	0	0	5.78	1.67	2.71	1.62275	0.22	0.01	319	134	76	552	0	0	0	0	130	50	1	7.87	1.82	5.11	2.80769	0.18	0.02	125	331	12	0	1.75	65	21.2245	3	1	1	2	2	9	120	75	80	16	15	37.8	0	0
1345700	2019	36	0	0	0	6.55	1.63	4.01	2.46012	0.14	0.03	201	115	117	530	1	0	0	0	130	50	1	7.86	1.74	5.22	3	0.12	0.04	120	188	-13	0	1.74	72	23.7812	3	1	1	2	2	9	120	65	75	18	15	37.5	0	0
1336374	2019	50	0	0	1	4.69	2.11	2.07	0.981043	0.12	0.22	228	146	81	338	0	0	0	0	120	30	1	7.83	2.35	4.61	1.9617	0.2	0.18	144	219	-9	0	1.6	52	20.3125	3	1	1	2	2	9	110	65	70	16	15	37.1	0	0
1280393	2019	51	0	0	0	5.72	2.23	3.19	1.43049	0.01	0.07	267	128	94	313	0	0	0	0	95	20	1	7.75	2.1	5.43	2.58571	0.01	0	137	256	-11	0	1.67	65	23.3067	3	1	2	2	1	9	105	65	75	16	15	37.6	0	0
1344637	2019	51	1	0	0	5.08	2.11	2.27	1.07583	0.14	0.03	362	135	82	464	0	0	0	0	130	20	1	7.73	2.19	4.11	1.87671	0.12	0	127	350	-12	0	1.65	65	23.8751	3	1	1	2	2	9	115	70	70	18	15	36.9	0	0
1293675	2019	44	0	0	0	4.6	1.34	2.66	1.98507	0.13	0.02	231	135	80	372	0	0	0	0	100	40	1	7.72	1.57	5.02	3.19745	0.15	0.04	133	215	-16	0	1.71	64	21.8871	2	1	2	2	2	9	120	65	65	18	15	37.3	0	0
1326296	2019	53	0	0	0	6.89	2.38	3.23	1.35714	0.38	0.16	382	138	86	329	0	0	0	0	120	50	1	7.67	2.43	4.31	1.77366	0.22	0.19	136	372	-10	0	1.72	72	24.3375	2	1	2	2	2	9	120	65	80	18	15	36.9	0	0
1347400	2019	65	0	0	0	6.61	1.32	4.21	3.18939	0.2	0.1	312	142	85	413	0	0	0	0	110	30	1	7.61	1.71	5.31	3.10526	0.12	0.08	137	329	17	0	1.66	57	20.6852	3	1	2	2	1	9	115	70	70	18	15	36.6	0	0
1304686	2019	76	0	0	0	4.73	2.06	2.16	1.04854	0.1	0	122	120	74	337	1	0	0	1	120	50	1	7.55	2.16	4.37	2.02315	0.12	0.02	117	134	12	1	1.58	49	19.6283	3	1	1	2	2	9	100	50	90	18	15	37.7	0	0
1325432	2019	55	0	0	0	5.73	1.23	3.57	2.90244	0.22	0.18	246	126	86	332	0	0	1	1	120	30	1	7.51	1.87	4.51	2.41176	0.2	0.2	133	276	30	1	1.6	54	21.0938	2	1	2	2	2	9	110	65	80	16	15	36.9	0	0
1275425	2019	39	0	0	0	6.57	2.18	3.74	1.7156	0.32	0.11	446	152	81	275	0	1	0	0	100	30	1	7.49	2.57	4.37	1.70039	0.3	0.08	148	434	-12	1	1.57	42	17.0392	2	1	2	2	2	9	130	70	75	19	15	37.6	0	0
1333392	2019	34	0	0	0	6.28	3.02	2.83	0.937086	0.17	0.05	272	119	70	438	0	0	0	0	120	30	1	7.49	3.09	3.87	1.25243	0.15	0.01	123	263	-9	0	1.65	67	24.6097	3	1	1	2	2	9	120	70	75	18	15	37.2	0	0
1309927	2019	54	0	0	0	5.92	1.48	3.29	2.22297	0.24	0.08	159	137	87	362	0	0	0	0	120	30	1	7.41	1.79	5.21	2.91061	0.22	0.1	142	163	4	1	1.63	54	20.3244	2	1	2	2	2	9	120	85	80	18	15	37.4	0	0
1308723	2019	23	0	0	0	6.32	3.02	2.86	0.94702	0.1	0.02	318	132	100	528	0	0	0	0	140	30	1	7.32	3.29	3.49	1.06079	0.12	0.04	128	326	8	0	1.79	69	21.5349	2	1	2	2	2	9	115	70	60	18	15	38.2	1	0
1044996	2019	35	0	0	0	6.77	2.41	3.51	1.45643	0.08	0.02	261	152	86	417	0	0	0	0	120	30	1	7.16	2.54	3.51	1.38189	0.2	0.2	147	281	20	0	1.72	76	25.6896	2	1	2	2	2	9	110	65	70	17	15	38.2	1	0
1324961	2019	52	0	0	0	8.45	1.23	5.18	4.21138	0.4	0.3	383	142	77	461	0	0	0	0	120	30	1	7.16	1.97	4.31	2.18782	0.3	0.2	146	323	-60	1	1.55	55	22.8928	2	1	2	2	2	9	130	70	70	18	14	37.6	0	0
1325710	2019	35	0	0	0	8.19	3.29	4.18	1.27052	0.1	0.04	523	165	80	671	0	0	1	1	120	50	1	7.12	3.11	3.78	1.21543	0.08	0.02	162	489	-34	0	1.7	73	25.2595	2	1	2	2	2	9	120	65	75	18	15	37.2	0	0
1342021	2019	48	0	0	0	5.88	1.84	3.29	1.78804	0.2	0.04	263	150	72	267	0	0	0	0	100	30	1	7.12	2.03	4.71	2.3202	0.3	0.14	152	276	13	0	1.69	68.5	23.9838	2	1	2	2	2	9	120	70	75	18	15	38.1	1	0
1349543	2019	53	0	0	1	7.39	3.17	3.99	1.25868	0.08	0.02	277	132	70	371	1	0	0	0	120	20	1	7.11	2.87	4.01	1.39721	0.03	0.01	135	275	-2	0	1.75	72	23.5102	3	1	2	2	1	9	110	65	80	18	15	37.4	0	0
1328416	2019	46	0	0	0	8.53	2.78	4.88	1.7554	0.1	0.1	471	133	99	351	0	0	0	0	120	30	1	7.08	2.11	4.18	1.98104	0.2	0.1	127	461	-10	0	1.74	69	22.7903	2	1	2	2	2	9	120	70	80	16	15	37.1	0	0
1324591	2019	33	0	0	0	4.48	1.32	2.78	2.10606	0.02	0.01	176	129	84	389	0	0	0	0	115	30	2	6.99	1.78	3.97	2.23034	0.02	0.01	121	155	-21	1	1.59	61	24.1288	2	1	2	2	2	9	120	75	70	19	14	37.7	0	0
1320156	2019	65	0	0	0	6.76	3.07	2.88	0.938111	0.23	0.12	265	146	72	373	0	0	0	0	130	50	1	6.96	3.22	3.21	0.996894	0.08	0.04	143	261	-4	1	1.58	52	20.83	3	1	2	2	1	9	115	70	80	18	15	37.5	0	0
1293778	2019	56	0	0	0	6.48	1.89	3.76	1.98942	0.2	0.11	207	142	85	373	0	0	0	0	100	40	1	6.95	2.19	4.17	1.90411	0.14	0.02	138	216	9	1	1.64	52	19.3337	3	1	2	2	1	9	130	75	80	18	15	37.1	0	0
1301851	2019	58	0	0	0	6.5	2.19	3.41	1.55708	0.04	0.02	412	149	80	521	0	0	0	0	130	30	1	6.89	2.16	4.21	1.94907	0.12	0.04	138	388	-24	0	1.65	72	26.4463	2	1	2	2	2	9	125	65	75	18	15	36.9	0	0
1291029	2019	62	0	0	0	5.77	2.15	2.83	1.31628	0.12	0.08	332	132	68	147	0	0	0	0	120	30	1	6.78	2.19	3.68	1.68037	0.13	0.05	131	314	-18	0	1.72	69	23.3234	3	1	1	2	2	9	120	70	75	18	15	36.9	0	0
1285365	2019	39	0	0	0	7.23	2.9	4.71	1.62414	0.06	0.01	321	133	83	482	0	0	0	0	210	100	2	6.56	2.01	3.96	1.97015	0.01	0	147	301	-20	0	1.67	74	26.5338	3	1	2	2	1	9	130	75	75	18	15	36.6	0	0
1271672	2019	34	0	0	0	5.31	2.14	2.77	1.29439	0.1	0.1	250	141	74	439	0	0	0	0	110	30	1	6.31	2.1	3.67	1.74762	0.2	0.11	136	264	14	0	1.68	68	24.093	3	1	2	2	1	9	115	70	70	18	15	38.2	1	0
1313209	2019	52	0	0	0	5.16	1.59	2.99	1.8805	0.08	0.07	238	141	97	210	1	1	1	0	130	50	2	14.68	2.2	11.52	5.23636	0.02	0.01	138	286	48	0	1.73	63	21.0498	2	1	2	2	1	8	100	65	90	22	14	38.1	1	1
1280456	2019	52	0	0	0	6.12	1.23	4.05	3.29268	1.12	0.17	289	141	117	651	0	1	1	0	190	5	1	15.46	3.63	5.65	1.55647	0.8	0.2	104	265	-24	0	1.7	65	21.9713	2	1	2	2	1	8	95	60	75	22	14	38.2	1	1
1291484	2019	23	0	0	0	9.88	3.03	5.92	1.9538	0.31	0.06	233	120	108	468	0	0	0	0	220	100	1	17.69	3.65	13.04	3.5726	0.4	0.1	122	227	-6	0	1.63	62	23.3355	3	1	2	1	1	8	100	60	100	22	13	38.8	1	1
1309819	2019	57	0	0	0	13.44	3.84	8.6	2.23958	0.2	0.1	263	142	78	371	0	0	0	0	200	20	1	18.51	3.65	14.12	3.86849	0.48	0.21	101	238	-25	1	1.54	60	25.2994	3	1	1	1	2	8	100	55	85	22	14	38.4	1	1
1330126	2019	48	0	0	0	7.72	1.9	5.17	2.72105	0.2	0.1	161	155	83	470	0	0	0	0	75	20	1	9.05	2.17	5.78	2.66359	0.18	0.01	148	197	36	0	1.72	74	24.4418	2	1	2	2	1	8	115	70	75	21	14	38.6	1	1
1317034	2019	57	0	0	0	6.07	1.88	3.37	1.79255	0.15	0.02	412	143	76	526	0	0	0	0	120	30	1	14.45	3.82	9.37	2.45288	0.22	0.01	137	399	-13	0	1.68	67	23.7387	2	1	2	2	1	8	115	75	75	18	15	36.9	0	0
1212451	2019	59	0	0	0	6.14	1.59	3.76	2.36478	0.18	0.01	329	145	66	271	0	0	0	0	120	50	1	13.42	3.31	8.17	2.46828	0.26	0.02	142	318	-11	0	1.82	78	23.5479	2	1	1	2	2	8	120	70	70	16	15	37.4	0	0
1340802	2019	69	0	0	0	5.13	0.79	3.52	4.4557	0.09	0.04	275	142	79	339	0	0	0	0	120	50	1	12.03	1.84	9.03	4.90761	0.15	0.02	139	283	8	1	1.57	50	20.2848	2	1	1	2	2	8	140	80	75	18	15	37	0	0
1284802	2019	45	0	0	1	6.81	1.15	4.32	3.75652	0.08	0.01	321	143	72	330	0	0	0	0	120	30	1	11.43	2.31	7.43	3.21645	0.22	0.12	138	309	-12	0	1.76	68	21.9525	2	1	1	2	2	8	115	65	80	18	15	37.4	0	0
1340004	2019	51	0	0	0	6.93	1.94	3.61	1.86082	0.08	0.04	274	124	84	427	0	0	0	0	100	30	1	11.43	3.22	7.56	2.34783	0.12	0.08	122	263	-11	1	1.58	47	18.8271	2	1	2	2	1	8	120	65	75	18	15	36.9	0	0
1326016	2019	52	0	0	1	7.38	3.6	2.6	0.722222	0.28	0.11	226	160	116	591	0	0	0	0	90	30	1	10.59	4.12	5.37	1.3034	0.21	0.14	153	199	-27	0	1.73	90	30.0712	2	1	2	2	1	8	125	80	75	21	15	37.3	0	0
1346642	2019	66	1	0	0	6.65	1.82	3.83	2.1044	0.22	0.04	313	137	82	512	0	0	0	0	120	40	1	10.43	2.14	6.33	2.95794	0.16	0.06	142	338	25	1	1.57	52	21.0962	2	1	1	2	2	8	120	70	85	17	15	36.8	0	0
1295542	2019	47	1	0	0	4.87	2.14	2.2	1.02804	0.14	0.04	442	153	81	762	0	0	0	0	120	30	1	10.33	3.31	5.48	1.65559	0.12	0.01	144	448	6	0	1.72	75	25.3515	3	1	1	1	2	8	115	70	65	18	15	37.4	0	0
1252884	2019	47	0	0	0	6.06	2.16	3.11	1.43981	0.12	0.01	314	147	76	412	1	1	0	1	90	5	1	10.31	2.55	6.35	2.4902	0.14	0.02	142	296	-18	1	1.6	50	19.5312	2	1	1	2	2	8	120	70	85	19	15	37.8	0	0
1335369	2019	74	0	0	0	5.46	2.19	2.81	1.28311	0.08	0.02	236	157	70	443	0	0	0	0	120	30	1	10.3	3.18	5.78	1.81761	0.12	0.01	152	231	-5	0	1.75	75	24.4898	2	1	1	2	2	8	115	75	75	18	15	37.2	0	0
1311411	2019	70	0	0	0	6.83	1.23	4.48	3.64228	0.08	0.02	429	118	74	374	0	0	0	0	120	40	1	10.03	1.98	6.72	3.39394	0.11	0.04	123	413	-16	0	1.65	67	24.6097	2	1	2	2	1	8	120	65	80	16	15	37.4	0	0
1346620	2019	78	0	0	0	7.28	3.62	3.11	0.859116	0.02	0.01	222	131	87	344	0	0	0	0	115	30	1	10.01	3.77	5.12	1.35809	0.04	0.02	129	239	17	0	1.71	67	22.913	2	1	2	2	1	8	130	80	80	16	15	37	0	0
1295020	2019	45	1	0	0	9.27	1.47	6.38	4.34014	0.08	0	428	137	87	466	0	0	0	0	120	50	1	9.78	1.71	6.48	3.78947	0.06	0.01	144	411	-17	0	1.73	72	24.0569	2	1	2	2	1	8	115	65	80	18	15	37.5	0	0
1330471	2019	49	0	0	0	7.77	3.16	3.39	1.07278	0.36	0.18	299	136	96	419	0	0	0	0	140	50	1	9.75	3.81	5.11	1.34121	0.42	0.2	133	277	-22	0	1.71	79	27.0169	3	1	1	1	2	8	125	70	65	16	15	37.8	0	0
1311211	2019	74	0	0	0	7.79	3.11	3.67	1.18006	0.08	0.11	285	160	72	441	0	0	0	0	120	20	1	9.71	3.42	4.71	1.37719	0.2	0.1	155	291	6	0	1.73	76	25.3934	2	1	1	2	2	8	120	70	80	18	14	38.2	1	0
1290981	2019	55	0	0	0	7.82	3.17	3.82	1.20505	0.04	0.02	271	137	82	389	0	0	0	0	100	20	1	9.58	3.28	5.17	1.57622	0.08	0.01	142	261	-10	1	1.58	48.5	19.428	2	1	2	2	1	8	110	60	65	18	14	37.6	0	0
1293312	2019	48	0	0	0	7.26	3.16	3.34	1.05696	0.1	0.02	428	149	81	384	0	0	0	0	120	40	1	9.47	3.44	5.21	1.51453	0.22	0.04	143	417	-11	0	1.68	64.5	22.8529	3	1	1	1	2	8	120	65	80	18	15	37.6	0	0
1337322	2019	70	0	0	1	4.67	1.55	2.45	1.58065	0.13	0.03	311	128	80	568	0	0	0	0	100	30	1	9.43	1.78	6.32	3.55056	0.12	0.05	125	307	-4	0	1.75	65	21.2245	2	1	2	2	1	8	130	80	70	17	15	38	1	0
1333270	2019	45	0	0	0	5.69	0.93	3.68	3.95699	0.22	0.03	274	132	80	438	0	0	0	0	130	30	1	9.32	1.46	7.21	4.93836	0.32	0.05	133	254	-20	1	1.58	46	18.4265	2	1	1	2	2	8	110	75	85	18	15	37.7	0	0
1331763	2019	58	0	0	0	8.31	1.87	5.31	2.83957	0.24	0.14	328	137	82	362	0	0	0	0	150	50	1	9.31	2.14	6.32	2.95327	0.18	0.1	136	311	-17	0	1.73	73	24.3911	2	1	1	2	2	8	115	65	75	18	15	38	1	0
1306459	2019	57	1	0	0	7.09	1.23	5.23	4.25203	0.01	0.01	329	129	77	405	0	0	0	0	90	30	1	9.18	2.39	5.54	2.31799	0.02	0.2	114	325	-4	0	1.67	59	21.1553	3	1	1	2	1	8	115	65	80	18	15	37	0	0
1327289	2019	41	0	0	0	6.35	1.03	4.27	4.14563	0.14	0.11	310	132	83	227	0	0	0	0	120	30	1	9.18	1.97	6.38	3.23858	0.18	0.08	131	301	-9	1	1.6	50	19.5312	2	1	1	2	2	8	120	65	80	18	15	37.4	0	0
1321084	2019	21	0	0	0	4.98	1.29	2.84	2.20155	0.11	0.07	317	151	81	411	0	0	0	1	120	30	1	9.15	2.29	6.31	2.75546	0.14	0.06	148	303	-14	0	1.74	85	28.075	2	1	1	2	2	8	120	70	85	16	15	37.3	0	0
1285451	2019	77	1	0	0	5	2.04	2.51	1.23039	0.13	0.03	441	138	82	552	0	0	0	0	100	30	1	9.13	3.12	5.19	1.66346	0.15	0.01	137	433	-8	1	1.61	47	18.132	2	1	1	2	2	8	120	70	85	18	15	37.3	0	0
1344643	2019	56	0	0	0	6.23	2.16	3.44	1.59259	0.08	0	338	98	359	349	0	0	0	0	140	50	1	9.04	2.73	5.58	2.04396	0.09	0.01	103	329	-9	0	1.63	64	24.0882	2	1	2	2	1	8	115	75	70	16	15	36.8	0	0
0754070	2019	44	0	0	0	8.72	1.27	6.09	4.79528	0.04	0.01	219	143	95	561	0	0	0	0	100	20	1	9.03	2.19	6.31	2.88128	0.02	0	138	211	-8	1	1.61	66	25.462	3	1	1	1	2	8	135	65	85	16	15	36.8	0	0
1330781	2019	47	0	0	0	4.54	1.01	3.14	3.10891	0.08	0.01	413	155	91	328	0	0	0	0	120	50	1	8.99	1.68	6.04	3.59524	0.1	0.02	148	395	-18	1	1.62	49	18.6709	2	1	2	2	1	8	115	70	70	18	15	37.9	0	0
1328869	2019	65	0	0	0	6.3	1.45	4.01	2.76552	0.2	0.02	337	152	85	364	0	0	0	0	120	50	1	8.92	1.89	6.03	3.19048	0.18	0.01	148	329	-8	1	1.61	52	20.061	2	1	1	2	2	8	130	75	75	18	15	38.5	1	0
1314676	2019	58	0	0	0	5.34	1.15	3.04	2.64348	0.07	0.04	318	143	90	418	0	1	0	0	100	30	1	8.91	1.39	6.47	4.65468	0.12	0.08	135	275	-43	1	1.61	50	19.2894	2	1	1	2	2	8	110	70	80	16	15	36.8	0	0
1295447	2019	44	0	0	0	6.25	2.14	3.41	1.59346	0.22	0.14	408	146	85	418	0	0	0	0	100	30	1	8.9	2.78	5.17	1.85971	0.24	0.11	142	387	-21	1	1.58	51	20.4294	2	1	1	2	2	8	110	70	75	16	15	37.4	0	0
1349061	2019	55	1	1	0	6.16	2.37	3.33	1.40506	0.15	0.01	326	117	74	372	0	0	0	1	100	30	1	8.9	2.55	5.71	2.23922	0.14	0.01	114	317	-9	0	1.69	82	28.7105	2	1	1	2	2	8	120	65	80	16	15	37.2	0	0
1334265	2019	77	0	0	0	4.95	2.12	2.34	1.10377	0.22	0.01	339	143	100	227	0	0	0	0	100	30	1	8.89	2.53	5.13	2.02767	0.16	0.01	137	327	-12	0	1.68	50	17.7154	2	1	1	2	2	8	110	65	75	18	15	37.3	0	0
1325839	2019	43	0	0	0	6.14	1.76	4.11	2.33523	0.06	0.01	289	137	77	376	1	1	1	0	85	30	1	8.86	2.53	4.21	1.66403	0.08	0.02	135	283	-6	0	1.71	67.5	23.084	2	1	1	2	2	8	115	65	75	16	15	37	0	0
1295785	2019	56	0	1	0	4.75	1.66	2.49	1.5	0.14	0.04	324	135	74	354	0	0	0	0	100	50	1	8.85	2.11	5.32	2.52133	0.12	0.02	134	311	-13	0	1.7	68	23.5294	2	1	1	2	2	8	120	65	80	16	15	37.4	0	0
1336404	2019	48	0	0	1	7.05	3.2	3.61	1.12813	0.02	0.01	331	140	96	366	0	0	0	0	140	50	1	8.73	3.27	4.78	1.46177	0.08	0.02	136	317	-14	0	1.8	69	21.2963	3	1	1	2	1	8	130	75	80	18	15	37.2	0	0
1278136	2019	69	0	0	0	7.34	2.61	4.72	1.80843	0.02	0.01	189	143	77	429	0	0	0	0	120	20	1	8.71	3.12	4.82	1.54487	0.12	0.04	136	192	3	0	1.75	68	22.2041	2	1	2	2	1	8	115	70	75	18	15	37.2	0	0
1331839	2019	45	0	0	0	5.72	2.7	2.68	0.992593	0.13	0.01	256	118	95	289	0	0	1	1	100	30	1	8.65	2.17	5.77	2.65899	0.1	0.02	117	238	-18	1	1.62	57	21.7193	2	1	2	2	1	8	125	80	65	18	15	37.5	0	0
1342900	2019	66	0	0	0	5.07	1.18	3.47	2.94068	0.14	0.05	338	137	91	336	0	0	0	0	90	5	1	8.61	1.84	5.44	2.95652	0.1	0.02	128	314	-24	1	1.68	54	19.1327	2	1	1	2	2	8	120	70	75	18	15	37.7	0	0
1349021	2019	52	0	1	0	7.52	3.12	3.89	1.24679	0.1	0.02	268	116	115	265	0	0	0	0	110	20	1	8.52	3.89	4.21	1.08226	0.08	0.04	115	246	-22	0	1.71	72.5	24.794	2	1	2	2	1	8	130	80	75	16	15	37.2	0	0
1173628	2019	70	1	0	0	6.85	2.57	3.43	1.33463	0.2	0.1	347	147	83	436	0	0	0	0	120	30	1	8.43	2.63	4.71	1.79087	0.24	0.16	146	338	-9	0	1.68	72	25.5102	2	1	2	2	1	8	130	75	70	18	15	36.9	0	0
1178524	2019	49	0	0	0	6.72	1.52	3.65	2.40132	0.08	0.04	235	125	66	314	0	0	0	0	100	30	1	8.43	2.43	5.11	2.10288	0.14	0.08	123	228	-7	1	1.6	52	20.3125	2	1	2	2	1	8	120	70	80	17	15	37.7	0	0
1345085	2019	56	0	0	0	7.69	3.19	3.83	1.20063	0.1	0.06	383	148	78	381	0	1	0	0	140	10	1	8.43	2.76	4.67	1.69203	0.12	0.1	152	371	-12	1	1.61	51	19.6752	2	1	2	2	1	8	110	60	80	18	15	37.1	0	0
1325766	2019	52	0	0	0	4.47	1.72	2.23	1.29651	0.14	0.03	325	142	86	236	0	0	0	0	120	30	2	8.41	2.43	5.32	2.1893	0.08	0.01	139	311	-14	1	1.54	51	21.5045	3	1	1	1	2	8	120	60	80	18	15	36.8	0	0
1290282	2019	51	0	0	0	7.33	1.96	4.58	2.33673	0.22	0.05	372	139	80	429	0	0	0	0	130	30	1	8.38	2.32	5.21	2.24569	0.18	0.04	137	381	9	0	1.72	73	24.6755	2	1	2	2	1	8	120	70	75	18	15	37.3	0	0
1313011	2019	57	0	0	0	7.07	1.98	4.23	2.13636	0.12	0.06	192	103	330	428	0	0	0	0	130	40	1	8.38	2.13	5.48	2.57277	0.1	0.08	105	207	15	1	1.57	57	23.1247	3	1	1	2	1	8	100	60	70	18	15	37.3	0	0
1300137	2019	49	0	0	1	6.69	2.17	3.14	1.447	0.01	0.01	363	139	82	549	0	0	0	0	115	30	2	8.17	2.81	5.11	1.81851	0.01	0	144	372	9	0	1.75	77	25.1429	3	1	1	1	2	8	115	75	75	18	14	37.3	0	0
1303588	2019	47	0	0	0	6.96	2.31	3.98	1.72294	0.14	0.12	328	153	80	529	0	0	0	0	100	30	1	8.17	2.44	4.76	1.95082	0.11	0.08	148	303	-25	0	1.73	72.5	24.224	2	1	1	2	2	8	120	50	75	16	15	36.9	0	0
1314250	2019	54	0	0	0	6.45	1.79	4.11	2.29609	0.18	0.08	327	128	81	448	1	0	0	0	120	50	1	8.16	2.01	5.31	2.64179	0.08	0.03	132	334	7	0	1.72	64	21.6333	2	1	2	2	1	8	115	65	80	18	15	37.4	0	0
1293397	2019	49	0	0	0	4.44	2.03	2.09	1.02956	0.08	0.01	317	136	80	372	1	1	1	1	145	30	1	8.12	2.38	5.11	2.14706	0.12	0.03	142	312	-5	0	1.72	81	27.3797	3	1	1	2	1	8	120	65	75	18	15	37.8	0	0
0833243	2019	69	0	0	0	4.55	2.19	2.04	0.931507	0.08	0.02	412	151	79	236	1	0	0	0	120	30	1	8.02	2.33	5.03	2.1588	0.12	0.03	147	385	-27	1	1.52	51	22.0741	2	1	2	2	1	8	120	75	80	18	15	37.5	0	0
1336308	2019	66	0	0	0	9.21	3.98	4.61	1.15829	0.06	0.01	287	137	95	218	0	0	0	0	105	50	1	7.71	3.17	3.67	1.15773	0.04	0.02	133	281	-6	1	1.53	47	20.0777	2	1	1	2	2	8	115	75	75	16	15	37.3	0	0
1320794	2019	21	0	0	0	5.31	2.12	2.76	1.30189	0.09	0.01	317	136	81	341	0	0	0	0	100	30	1	7.68	2.74	4.19	1.5292	0.16	0.02	131	299	-18	1	1.65	52	19.1001	2	1	1	2	2	8	115	70	80	18	15	37.6	0	0
1345988	2019	47	0	0	1	6.31	2.82	3.11	1.10284	0.08	0.02	271	144	81	428	0	0	0	0	100	50	1	7.64	2.79	4.11	1.47312	0.12	0.04	145	263	-8	0	1.72	72	24.3375	2	1	2	2	1	8	120	65	80	18	15	37.5	0	0
1300943	2019	21	0	0	0	6.76	1.95	4.11	2.10769	0.12	0.06	227	134	83	429	0	0	0	0	120	50	1	7.61	2.13	4.43	2.07981	0.14	0.08	128	234	7	0	1.69	64	22.4082	2	1	2	2	1	8	120	65	80	17	15	37.4	0	0
1341866	2019	70	0	0	0	5.95	2.31	3.11	1.34632	0.16	0.06	281	125	80	417	0	0	0	0	100	30	1	7.56	2.41	4.29	1.78008	0.22	0.05	128	274	-7	0	1.74	82	27.0842	2	1	1	2	2	8	120	70	70	16	15	37.9	0	0
1307718	2019	41	0	0	0	6.41	2.04	3.67	1.79902	0.08	0.1	283	129	90	372	0	0	0	0	120	30	1	7.49	2.49	4.12	1.65462	0.14	0.08	124	273	-10	0	1.68	67	23.7387	2	1	2	2	1	8	120	70	80	18	14	37.2	0	0
1326777	2019	35	0	0	0	6.74	3.19	3.07	0.962382	0.04	0.02	348	127	76	284	0	0	0	0	120	50	1	7.49	3.29	3.84	1.16717	0.06	0.01	125	359	11	1	1.57	51	20.6905	2	1	2	2	1	8	110	65	70	18	15	37.4	0	0
1345210	2019	30	0	0	0	7.31	3.17	3.82	1.20505	0.08	0.02	361	127	77	362	0	0	0	0	75	20	1	7.48	3.21	3.74	1.16511	0.12	0.04	131	372	11	0	1.73	73	24.3911	1	1	2	2	2	8	120	70	75	18	15	37.3	0	0
1297016	2019	48	0	0	0	6.38	1.38	4.39	3.18116	0.28	0.12	374	162	100	372	0	0	0	0	120	30	1	7.03	1.69	4.56	2.69822	0.32	0.2	154	382	8	0	1.72	69	23.3234	1	1	2	2	2	8	115	75	75	18	15	38.2	1	0
1302252	2019	57	1	0	0	5.89	1.67	3.21	1.92216	0.04	0.01	234	136	66	265	0	0	0	0	100	30	1	6.71	2.19	4.21	1.92237	0.08	0.02	141	245	11	1	1.57	52	21.0962	2	1	2	2	1	8	120	60	60	16	15	36.9	0	0
1335796	2019	48	0	1	0	6.87	2.17	4.21	1.94009	0.16	0.04	376	142	87	371	0	0	0	0	100	30	1	6.32	2.04	3.97	1.94608	0.12	0.02	147	381	5	0	1.71	72.5	24.794	2	1	2	2	1	8	120	60	65	18	15	36.9	0	0
1315593	2019	46	0	0	0	5.82	1.48	3.87	2.61486	0.08	0.02	342	146	63	382	0	0	1	0	90	50	1	15.31	4.33	8.71	2.01155	0.32	0.12	118	263	-79	0	1.66	68	24.093	2	1	1	1	2	7	120	65	75	21	15	38.6	1	1
0844991	2019	66	0	1	0	6.21	1.43	4.17	2.91608	0.02	0.01	334	128	80	369	0	0	0	0	100	30	1	13.12	2.48	9.17	3.69758	0.1	0.05	121	361	27	0	1.69	69	24.1588	2	1	1	1	2	7	120	75	80	20	15	37.2	0	0
1340979	2019	52	0	0	0	4.43	1.71	2.15	1.25731	0.08	0.01	421	143	76	551	1	1	1	1	120	30	1	11.73	3.12	6.45	2.06731	0.14	0.06	142	402	-19	1	1.62	50	19.052	2	1	1	1	2	7	115	70	70	18	15	36.7	0	0
1333227	2019	41	1	0	0	6.34	1.59	4.12	2.59119	0.12	0.08	323	147	86	372	0	0	0	0	100	50	1	11.38	2.41	7.69	3.19087	0.22	0.1	142	318	-5	0	1.69	68.5	23.9838	2	1	1	1	2	7	110	65	80	16	15	36.9	0	0
1346317	2019	61	0	0	0	5.36	1.85	2.95	1.59459	0.12	0.01	319	98	82	372	0	0	0	0	100	50	1	11.24	3.2	7.22	2.25625	0.1	0	101	341	22	1	1.57	50	20.2848	1	1	2	1	2	7	120	65	75	18	15	37.4	0	0
1342273	2019	48	0	0	0	5.81	2.38	2.67	1.12185	0.08	0.01	268	142	77	372	1	0	0	1	90	30	1	11.05	2.75	7.67	2.78909	0.12	0.02	138	277	9	0	1.7	80	27.6817	1	1	2	2	1	7	120	65	75	18	15	37.5	0	0
0992646	2019	43	0	0	0	6.03	2.36	2.87	1.2161	0.14	0.1	231	137	82	638	0	0	0	0	95	30	1	10.68	3.27	6.31	1.92966	0.15	0.12	142	225	-6	1	1.53	45	19.2234	1	1	2	2	1	7	120	75	80	16	15	37.8	0	0
1346606	2019	49	0	0	0	11.65	2.48	7.17	2.89113	0.02	0.02	209	138	119	378	0	0	0	0	105	30	1	9.61	1.79	7.52	4.20112	0.01	0.01	126	178	-31	1	1.58	51	20.4294	2	1	1	1	2	7	135	70	70	18	15	36.9	0	0
1326300	2019	53	0	0	0	4.59	2.04	2.15	1.05392	0.07	0.03	412	144	74	521	0	1	0	1	80	20	1	9.44	2.35	6.57	2.79574	0.12	0.02	135	395	-17	0	1.74	66	21.7994	1	1	2	2	1	7	115	75	75	18	15	37.1	0	0
1256468	2019	57	0	0	0	5.47	1.24	3.68	2.96774	0.14	0.02	317	127	76	631	0	0	0	0	85	5	1	9.31	2.31	6.16	2.66667	0.21	0.06	124	289	-28	0	1.73	74	24.7252	1	1	2	2	1	7	120	70	70	18	15	38.1	1	0
1286072	2019	41	0	0	1	5.11	1.04	3.69	3.54808	0.22	0.06	252	132	79	371	0	0	0	0	120	30	1	9.31	2.11	6.32	2.99526	0.18	0.04	127	243	-9	0	1.8	69	21.2963	2	1	1	1	2	7	125	70	80	16	15	36.9	0	0
1293925	2019	51	1	0	0	6.86	2.36	3.77	1.59746	0.18	0.08	227	125	91	267	0	0	1	1	100	40	1	9.15	2.79	5.22	1.87097	0.22	0.11	127	241	14	0	1.73	63	21.0498	2	1	1	1	2	7	130	80	80	18	15	36.5	0	0
1164871	2019	36	0	0	0	7.12	1.47	5.07	3.44898	0.12	0.04	472	102	246	712	0	0	0	0	120	100	1	8.99	1.93	6.02	3.11917	0.14	0.08	98	433	-39	0	1.65	72	26.4463	2	1	1	1	2	7	110	65	85	18	15	37.7	0	0
1306022	2019	36	1	0	1	8.32	1.36	5.79	4.25735	0.8	0.2	401	132	72	581	0	1	0	0	115	20	1	8.96	2.19	6.04	2.75799	0.32	0.14	129	415	14	1	1.49	47.5	21.3954	2	1	1	1	2	7	100	50	65	16	15	37.9	0	0
1300485	2019	61	0	0	0	7.68	2.24	4.51	2.01339	0.13	0.11	342	116	83	355	0	0	0	0	60	20	1	8.95	2.43	5.61	2.30864	0.16	0.09	125	347	5	0	1.68	62	21.9671	1	1	2	2	1	7	120	60	75	17	15	37.6	0	0
1306926	2019	37	0	0	1	4.38	1.45	2.47	1.70345	0.06	0.01	354	135	80	229	0	0	0	0	100	30	1	8.91	2.03	5.87	2.89163	0.12	0.03	137	325	-29	1	1.56	48	19.7239	2	1	1	1	2	7	120	75	70	18	15	37.4	0	0
1336954	2019	46	0	0	0	7.67	2.81	4.11	1.46263	0.04	0.01	276	113	331	239	0	0	0	0	100	20	1	8.81	2.18	4.19	1.92202	0.4	0.2	119	300	24	0	1.67	65	23.3067	2	1	1	1	2	7	120	65	70	16	15	37.1	0	0
1291672	2019	45	0	0	0	7.13	2.07	4.34	2.09662	0.12	0.11	402	138	70	309	0	0	0	0	80	20	1	8.49	3.29	4.33	1.31611	0.24	0.2	134	392	-10	0	1.74	73	24.1115	1	1	2	2	1	7	120	65	75	18	15	37.4	0	0
1339056	2019	68	0	0	1	7.22	3.42	3.31	0.967836	0.04	0.02	328	157	90	683	0	0	0	0	120	30	1	8.41	3.27	4.22	1.29052	0.06	0.01	152	343	15	0	1.72	64	21.6333	2	1	1	1	2	7	130	70	80	16	15	37.6	0	0
1298122	2019	52	0	0	0	7.47	3.21	3.52	1.09657	0.2	0.1	398	159	71	482	0	0	0	0	120	20	1	8.36	3.29	4.44	1.34954	0.14	0.12	157	384	-14	0	1.82	83	25.0574	2	1	1	1	2	7	120	70	70	18	15	37	0	0
0629146	2019	37	1	0	0	6.91	1.84	4.33	2.35326	0.14	0.08	323	126	91	548	0	0	0	0	100	30	1	7.66	1.93	4.79	2.48187	0.08	0.04	121	300	-23	1	1.47	45	20.8247	2	1	1	1	2	7	115	70	80	18	15	37.6	0	0
1323024	2019	60	0	0	0	7.19	2.34	4.2	1.79487	0.12	0.11	384	138	95	383	0	0	0	0	100	20	1	7.41	2.55	4.43	1.73725	0.16	0.14	136	363	-21	0	1.68	69	24.4473	2	1	1	1	2	7	130	70	75	18	15	37.8	0	0
1284293	2019	57	0	1	0	4.29	1.02	2.66	2.60784	0.18	0.1	297	134	126	435	0	0	0	0	110	20	1	7.19	2.09	4.18	2	0.2	0.1	137	303	6	1	1.48	45	20.5442	3	1	1	1	1	7	125	75	75	18	15	37.1	0	0
1318274	2019	69	0	0	0	5.81	1.78	3.21	1.80337	0.16	0.04	212	138	75	273	0	0	1	1	120	30	1	6.81	1.87	4.12	2.20321	0.2	0.1	131	207	-5	0	1.73	61	20.3816	2	1	1	1	2	7	115	65	70	18	15	37.2	0	0
1296339	2019	37	0	0	0	5.43	1.21	3.63	3	0.04	0.01	283	144	93	511	0	0	0	0	110	30	1	6.12	1.78	3.72	2.08989	0.01	0	133	279	-4	0	1.72	63	21.2953	2	1	1	1	2	7	110	65	70	16	15	37.8	0	0
1344323	2019	59	0	0	0	5.52	1.32	3.62	2.74242	0.07	0	402	157	71	536	0	0	0	0	80	20	1	11.42	2.41	7.73	3.20747	0.11	0.02	154	395	-7	1	1.57	50	20.2848	1	1	1	1	2	6	115	75	75	17	15	37.4	0	0
1291561	2019	61	0	0	0	7.72	1.93	5.21	2.69948	0.08	0.01	482	162	67	621	0	0	0	0	120	30	1	10.88	2.54	6.47	2.54724	0.11	0.07	158	491	9	1	1.56	55	22.6003	1	1	1	1	2	6	120	70	75	18	14	37	0	0
1295244	2019	59	0	0	0	7.47	2.51	4.29	1.70916	0.14	0.11	281	119	76	482	0	0	0	0	60	20	1	7.52	2.63	4.38	1.6654	0.12	0.08	117	285	4	0	1.68	60	21.2585	1	1	1	1	2	6	120	80	80	16	15	36.8	0	0
1321856	2019	38	0	0	0	5.98	1.93	2.97	1.53886	0.6	0.12	389	145	82	388	0	0	0	0	80	20	1	8.41	2.48	5.13	2.06855	0.43	0.07	147	378	-11	0	1.66	75	27.2173	1	1	1	1	1	5	115	70	70	18	15	37.2	0	0
1373493	2020	68	0	0	0	7.69	3.1	3.69	1.19032	0.62	0.12	276	141	71	289	0	0	0	0	170	100	1	9.01	3.66	5.1	1.39344	0.4	0.1	143	288	12	1	1.57	49	19.8791	3	1	2	3	2	11	110	65	90	18	15	38.6	1	0
1360822	2020	39	0	0	0	5.8	1.56	3.13	2.00641	0.22	0	422	158	66	348	0	0	0	0	125	50	1	14.19	2.98	10.13	3.39933	0.3	0.1	143	241	-181	1	1.58	55	22.0317	3	1	2	3	1	10	100	65	75	22	13	38.2	1	1
0856560	2020	47	0	0	0	6.78	1.23	5.01	4.07317	0.01	0.01	312	145	85	290	1	0	0	0	130	20	1	12.32	2.07	7.85	3.79227	0.05	0	137	243	-69	0	1.65	81	29.7521	3	1	2	2	2	10	115	70	90	18	14	38.7	1	1
1351700	2020	59	0	0	0	6.11	2.06	3.44	1.6699	0.08	0.01	420	158	74	611	0	0	0	0	130	30	1	12.43	3.43	8.16	2.37901	0.11	0.01	153	395	-25	0	1.73	70	23.3887	3	1	2	2	2	10	120	80	75	16	15	38.3	1	0
1352386	2020	58	0	0	0	10.72	5.15	3.69	0.716505	1.35	0.09	222	120	139	323	1	1	1	1	175	50	1	12.43	5.15	3.69	0.716505	1.85	0.2	104	265	43	0	1.52	45	19.4771	3	1	2	2	2	10	120	80	75	18	15	37.2	0	0
1362186	2020	44	0	0	0	4.85	1.16	2.78	2.39655	0.16	0.04	427	145	91	339	0	0	0	0	150	50	1	11.3	2.44	7.84	3.21311	0.22	0.1	135	411	-16	1	1.56	57	23.4221	3	1	2	2	2	10	115	65	70	18	15	36.9	0	0
1362193	2020	79	0	0	0	7.17	2.53	4.21	1.66403	0.3	0.1	244	157	73	512	0	0	0	0	160	50	1	9.81	2.66	5.47	2.05639	0.22	0.14	152	248	4	1	1.56	49.5	20.3402	3	1	2	2	2	10	115	60	75	16	14	38.4	1	0
1351495	2020	57	1	0	0	5.76	2.41	2.58	1.07054	0.12	0.01	402	147	73	412	0	1	0	0	150	50	1	9.31	3.01	5.67	1.88372	0.22	0.03	137	364	-38	1	1.55	48	19.9792	3	1	2	2	2	10	115	70	80	18	15	37.5	0	0
1347626	2020	64	0	0	0	8.15	2.12	5.23	2.46698	0.08	0.01	222	118	147	569	1	0	0	0	120	20	1	9.12	2.39	5.43	2.27197	0.05	0.04	120	246	24	0	1.75	62	20.2449	3	1	2	2	2	10	120	80	75	18	15	38.1	1	0
1359577	2020	59	0	0	1	6.58	1.57	3.99	2.5414	0.12	0.04	319	133	119	513	0	0	0	0	120	30	1	8.97	1.86	5.74	3.08602	0.14	0.03	135	332	13	1	1.58	48	19.2277	3	1	2	2	2	10	125	65	75	19	15	38.3	1	0
1351034	2020	37	0	0	0	6.31	2.37	3.14	1.32489	0.15	0.02	402	153	90	421	0	0	0	0	80	20	1	8.93	2.43	5.16	2.12346	0.18	0.01	148	389	-13	0	1.73	65	21.7181	3	1	2	2	2	10	120	65	70	18	15	38.1	1	0
1361633	2020	54	0	0	0	5.05	2.18	2.37	1.08716	0.18	0.04	331	138	102	339	0	0	0	1	210	30	1	8.91	2.43	5.11	2.10288	0.14	0	131	328	-3	0	1.7	74	25.6055	4	1	1	2	2	10	120	75	75	18	15	37	0	0
1360931	2020	50	0	0	0	7.79	2.83	4.24	1.49823	0.19	0.02	359	144	71	329	0	0	0	0	120	20	1	8.87	2.67	5.47	2.04869	0.12	0.01	124	368	9	0	1.69	73	25.5593	3	1	2	2	2	10	120	80	80	16	15	36.8	0	0
1351277	2020	61	0	0	0	6.99	1.75	4.31	2.46286	0.2	0.12	313	147	72	383	0	0	0	0	120	30	1	7.71	2.43	4.72	1.94239	0.08	0.02	152	328	15	0	1.66	65.5	23.7698	3	1	2	2	2	10	120	70	75	18	15	36.8	0	0
1370665	2020	81	0	0	0	9.42	3.15	5.41	1.71746	0.02	0	375	113	208	231	0	0	0	0	190	100	1	7.65	2.19	4.51	2.05936	0.01	0.01	120	387	12	1	1.56	48	19.7239	3	1	2	2	2	10	120	70	80	18	15	37.3	0	0
1358235	2020	54	0	0	0	4.24	1.12	3	2.67857	0.14	0.02	197	132	87	363	1	0	0	0	100	30	1	6.92	1.65	4.93	2.98788	0.1	0.01	138	189	-8	1	1.5	52	23.1111	3	1	2	2	2	10	115	70	70	18	15	37.1	0	0
1366749	2020	43	1	0	0	4.36	1.25	3.01	2.408	0.01	0.01	338	146	73	634	0	0	0	0	105	30	1	6.78	1.88	3.98	2.11702	0.04	0.01	138	311	-27	0	1.69	72	25.2092	3	1	2	2	2	10	110	65	85	18	15	38.8	1	0
1353361	2020	41	0	0	0	9.64	3.81	4.63	1.21522	0.12	0.01	289	132	89	373	0	0	0	0	55	50	1	17.76	1.68	14.32	8.52381	0.08	0	114	219	-70	0	1.64	67	24.3141	2	1	2	3	1	9	90	65	85	22	13	38.2	1	1
0952801	2020	57	0	0	0	8.04	2.68	4.11	1.53358	0.01	0.01	316	152	109	367	0	0	0	0	120	20	1	14.29	3.38	9.84	2.91124	0.16	0.09	135	248	-68	0	1.71	73	24.3911	3	1	2	2	1	9	120	85	80	21	15	39.1	1	1
1366821	2020	36	0	0	0	6.85	1.61	4.64	2.88199	0.41	0.02	422	142	86	363	0	0	0	0	100	50	1	17.9	3.55	12.22	3.44225	0.32	0.01	137	378	-44	1	1.61	55	21.2183	2	1	2	2	2	9	120	70	85	18	15	38.2	1	1
1365792	2020	46	0	0	0	5.2	1.48	3.13	2.11486	0.2	0	415	146	100	382	0	0	1	0	120	50	1	12.56	2.29	8.49	3.70742	0.26	0.03	137	402	-13	0	1.73	72	24.0569	2	1	2	2	2	9	120	70	70	18	14	37.8	0	0
1359289	2020	53	0	0	0	5.24	0.93	3.74	4.02151	0.26	0	284	147	82	582	0	0	0	0	130	50	1	11.37	2.27	7.59	3.34361	0.32	0.01	141	275	-9	0	1.73	65	21.7181	3	1	1	2	2	9	115	75	80	18	15	37.6	0	0
1365463	2020	59	0	0	0	10.01	2.82	6.19	2.19504	0.44	0.17	199	143	70	444	0	1	0	0	100	20	1	11.12	3.1	7.23	2.33226	0.4	0.2	138	179	-20	0	1.72	72	24.3375	2	1	2	2	2	9	115	70	80	18	15	38.3	1	0
1359910	2020	63	0	0	0	4.64	1.13	2.59	2.29204	0.08	0.02	332	127	89	316	0	0	1	0	150	80	1	10.31	2.31	6.34	2.74459	0.26	0.1	122	312	-20	1	1.52	48	20.7756	3	1	2	2	1	9	115	70	75	18	15	37.5	0	0
1359428	2020	57	1	0	0	5.26	1.07	3.61	3.37383	0.16	0.06	222	112	111	482	0	0	0	0	120	30	2	9.93	2.17	6.63	3.0553	0.32	0.08	113	218	-4	0	1.75	71	23.1837	3	1	1	2	2	9	120	65	80	16	15	37.6	0	0
1363553	2020	63	0	0	0	6.57	1.66	4.38	2.63855	0.08	0.01	332	141	77	611	0	0	0	0	130	30	1	9.53	1.89	6.41	3.39153	0.12	0.04	137	312	-20	1	1.53	48	20.5049	3	1	1	2	2	9	120	70	70	16	15	36.9	0	0
1372472	2020	46	0	0	0	6.03	1.84	3.48	1.8913	0.28	0.08	316	145	76	547	0	1	1	0	150	50	1	9.42	2.75	5.83	2.12	0.22	0.06	138	323	7	0	1.73	68	22.7204	3	1	2	2	1	9	135	70	75	16	15	36.9	0	0
1364709	2020	50	0	0	0	5.53	1.69	3.04	1.79882	0.15	0.04	331	148	82	448	0	0	0	0	100	50	1	9.39	3.11	5.32	1.71061	0.12	0.02	139	324	-7	0	1.68	62	21.9671	3	1	1	2	2	9	110	70	75	18	15	37.4	0	0
1365200	2020	48	0	0	0	6.6	2.44	3.71	1.52049	0.1	0.12	278	137	91	231	0	0	0	0	140	50	2	9.36	3.18	5.33	1.6761	0.14	0.08	142	263	-15	0	1.68	62	21.9671	3	1	1	2	2	9	130	75	65	18	15	38.4	1	0
1366120	2020	65	0	0	0	7.01	1.99	4.27	2.14573	0.06	0.02	269	136	77	293	0	0	0	0	150	70	1	9.34	2.43	6.17	2.53909	0.14	0.08	142	247	-22	1	1.61	56	21.6041	3	1	1	2	2	9	115	70	75	16	15	37.3	0	0
1352845	2020	62	0	0	0	5.22	1.48	2.88	1.94595	0.2	0.1	289	145	83	514	0	0	0	0	120	40	1	9.32	2.04	6.27	3.07353	0.18	0.08	138	316	27	0	1.72	67	22.6474	3	1	1	2	2	9	120	70	70	18	15	37.3	0	0
1351478	2020	56	0	0	0	4.81	1.55	2.31	1.49032	0.22	0.06	247	142	77	463	0	0	0	0	120	30	1	9.22	1.89	5.43	2.87302	0.19	0.04	138	225	-22	0	1.73	83	27.7323	3	1	1	2	2	9	120	75	65	18	15	37.5	0	0
1267624	2020	56	0	0	0	5.68	1.63	2.77	1.69939	0.48	0.12	371	145	75	327	1	0	0	1	150	100	2	8.93	2.11	5.37	2.54502	0.26	0.1	141	341	-30	0	1.77	73	23.3011	3	1	1	2	2	9	125	65	75	16	15	37.4	0	0
1346629	2020	43	0	0	0	5.96	2.15	2.89	1.34419	0.22	0.03	337	138	77	518	0	0	0	0	140	50	1	8.93	2.49	5.18	2.08032	0.21	0.01	137	328	-9	0	1.67	64	22.9481	3	1	1	2	2	9	110	70	60	18	15	36.9	0	0
1352708	2020	54	0	0	0	6.73	2.41	3.79	1.57261	0.15	0.02	342	126	83	463	0	0	1	1	110	50	1	8.92	2.64	4.79	1.81439	0.2	0.04	128	316	-26	0	1.7	67	23.1834	3	1	1	2	2	9	120	60	80	16	15	38.3	1	0
1352548	2020	61	0	0	0	7.17	2.33	4.65	1.99571	0.01	0.01	256	132	84	417	1	1	1	0	110	30	1	8.67	3.41	3.56	1.04399	0.02	0.02	129	245	-11	1	1.55	53	22.0604	2	1	2	2	2	9	115	70	70	16	15	36.9	0	0
1362447	2020	62	0	0	0	7.57	2.77	3.96	1.4296	0.44	0.13	361	123	90	581	1	0	1	1	140	50	1	8.61	3.11	4.83	1.55305	0.28	0.18	128	372	11	0	1.72	69.5	23.4924	2	1	2	2	2	9	110	70	80	16	14	37.3	0	0
1169032	2020	79	0	0	0	5.18	0.88	3.59	4.07955	0.14	0.05	412	135	90	419	1	0	0	0	150	50	1	8.53	1.25	5.73	4.584	0.22	0.01	131	403	-9	1	1.54	48	20.2395	3	1	1	2	2	9	120	70	70	16	15	37.2	0	0
1367088	2020	46	0	0	1	5.35	1.27	3.14	2.47244	0.24	0.11	362	155	71	473	0	0	0	0	120	20	1	8.51	2.26	5.15	2.27876	0.21	0.08	57	354	-8	1	1.58	52	20.83	2	1	2	2	2	9	110	70	75	16	15	38.2	1	0
1368966	2020	62	0	0	0	5.01	1.75	3.02	1.72571	0.04	0	337	146	84	414	1	0	0	1	140	50	1	8.04	1.85	5.43	2.93514	0.06	0.01	143	323	-14	0	1.68	70	24.8016	3	1	2	2	1	9	120	65	75	16	15	37	0	0
1376296	2020	29	0	0	0	6.2	2.13	3.58	1.68075	0.14	0	378	117	80	347	0	0	0	0	130	30	1	7.89	2.01	4.87	2.42289	0.12	0.01	113	365	-13	1	1.64	53	19.7055	2	1	2	2	2	9	110	65	70	16	15	37.4	0	0
1359192	2020	57	0	0	0	5.82	1.73	3.24	1.87283	0.16	0.03	386	138	80	364	0	0	0	0	120	30	1	7.65	1.88	4.79	2.54787	0.22	0.01	136	375	-11	1	1.56	58	23.833	2	1	2	2	2	9	110	65	80	18	15	37.2	0	0
1364070	2020	49	0	0	0	6.52	2.41	3.34	1.38589	0.08	0.01	268	152	95	237	0	0	0	0	100	30	1	7.46	2.61	4.17	1.5977	0.1	0	153	261	-7	1	1.6	49	19.1406	2	1	2	2	2	9	120	50	70	16	15	37.2	0	0
1373572	2020	43	0	0	0	3.46	1.76	1.44	0.818182	0.12	0.08	212	144	85	401	0	0	1	1	130	30	1	7.43	1.18	5.49	4.65254	0.11	0.1	146	202	-10	0	1.74	69	22.7903	2	1	2	2	2	9	120	80	75	18	15	37.7	0	0
1374310	2020	77	0	1	0	6.92	1.88	4.17	2.21809	0.22	0.1	474	152	71	421	0	0	0	0	130	30	1	7.24	2.11	4.57	2.16588	0.2	0.14	146	453	-21	1	1.58	52.5	21.0303	3	1	1	2	2	9	120	65	70	18	15	37.6	0	0
1371348	2020	65	0	0	0	5.38	2.14	2.86	1.33645	0.04	0.01	310	146	95	612	0	1	1	1	150	200	2	7.15	2.34	4.17	1.78205	0.06	0.01	142	301	-9	0	1.7	63	21.7993	3	1	1	2	2	9	130	60	80	16	15	37.5	0	0
1208644	2020	23	0	0	0	4.82	1.37	2.31	1.68613	0.44	0.2	164	137	84	347	0	0	0	0	120	50	1	7.01	2.13	4.05	1.90141	0.32	0.18	134	154	-10	0	1.72	73	24.6755	3	1	2	2	1	9	120	70	65	18	15	37.2	0	0
1372986	2020	52	1	0	0	6.67	1.77	3.81	2.15254	0.08	0.01	247	112	124	552	0	0	0	0	120	50	1	6.91	1.84	3.89	2.11413	0.1	0.01	115	231	-16	0	1.75	82	26.7755	3	1	1	2	2	9	115	70	55	19	15	38.2	1	0
1352120	2020	22	0	0	0	4.89	1.31	2.56	1.9542	0.22	0.01	313	136	84	434	0	0	0	0	100	50	1	12.18	3.52	7.46	2.11932	0.24	0.04	129	302	-11	0	1.73	65	21.7181	2	1	2	1	2	8	130	75	80	16	15	37.5	0	0
1362380	2020	40	0	0	0	8.37	3.63	4.23	1.16529	0.2	0.11	268	143	76	463	0	0	0	0	100	30	1	11.53	3.51	7.11	2.02564	0.16	0.04	148	259	-9	0	1.78	40	12.6247	2	1	1	2	2	8	120	70	75	18	15	37.7	0	0
1320692	2020	66	0	0	0	6.86	2.11	4.32	2.04739	0.02	0	356	138	71	401	0	0	0	0	120	20	1	11.34	3.54	6.37	1.79944	0.12	0.04	141	326	-30	0	1.68	71	25.1559	2	1	1	2	2	8	115	70	85	16	15	37.4	0	0
1359119	2020	66	0	1	0	6.73	1.46	3.68	2.52055	0.46	0.08	284	126	86	617	0	0	0	0	130	20	1	11.32	2.35	7.43	3.1617	0.44	0.16	129	290	6	1	1.49	53	23.8728	3	1	1	1	2	8	120	60	70	16	15	37.2	0	0
1127300	2020	43	0	0	0	10.18	2.99	6.71	2.24415	0.08	0.02	272	114	106	443	0	0	0	0	105	20	1	10.66	4.13	4.88	1.1816	0.2	0.12	119	279	7	0	1.7	76	26.2976	2	1	2	2	1	8	120	80	85	18	15	37.2	0	0
1356772	2020	54	0	0	0	5.15	1.66	3.03	1.8253	0.1	0.12	291	146	67	217	0	0	1	0	120	50	1	10.46	2.31	7.11	3.07792	0.12	0.11	138	294	3	0	1.69	64	22.4082	3	1	1	2	1	8	150	70	70	19	15	37.6	0	0
1347307	2020	67	0	0	0	6.02	3.07	2.53	0.824104	0.08	0.01	273	143	76	437	0	0	0	0	130	30	1	10.42	3.18	6.21	1.95283	0.11	0.01	140	256	-17	1	1.54	51	21.5045	3	1	1	1	2	8	115	65	75	18	15	37.4	0	0
1367195	2020	51	0	0	0	6.18	2.51	3.49	1.39044	0.02	0.01	401	141	75	618	0	0	0	0	100	40	1	9.98	2.69	5.77	2.14498	0.06	0.04	136	387	-14	0	1.76	59	19.047	2	1	2	2	1	8	120	75	75	18	15	37.8	0	0
1368441	2020	54	0	0	0	4.75	2.03	2.13	1.04926	0.1	0	328	122	91	418	1	0	0	1	120	50	1	9.93	2.17	6.71	3.09217	0.15	0.03	119	302	-26	0	1.72	75	25.3515	2	1	1	2	2	8	115	80	80	16	15	36.9	0	0
1361790	2020	25	0	0	0	10.81	2.32	7.67	3.30603	0.04	0.01	232	156	65	232	0	0	0	0	100	20	1	9.43	2.18	6.78	3.11009	0.02	0.01	143	222	-10	0	1.72	68.5	23.1544	2	1	2	2	1	8	120	80	65	17	15	37.5	0	0
1365329	2020	69	0	0	0	5.71	2.12	2.74	1.29245	0.15	0.04	284	141	80	385	0	0	0	0	140	30	1	9.43	2.71	6.12	2.2583	0.22	0.05	138	273	-11	0	1.69	70	24.5089	2	1	1	2	2	8	115	70	80	16	15	37.8	0	0
1373561	2020	61	0	0	0	6.31	1.79	3.87	2.16201	0.22	0.12	330	139	70	418	1	1	1	1	60	20	1	9.43	2.04	6.71	3.28922	0.19	0.11	136	347	17	0	1.68	53.5	18.9555	2	1	1	2	2	8	110	70	75	16	15	37.6	0	0
1351050	2020	48	0	0	0	6.09	3.32	2.04	0.614458	0.22	0.01	362	138	72	268	0	0	0	0	100	30	1	9.37	3.24	5.26	1.62346	0.2	0.02	142	345	-17	1	1.54	56	23.6128	2	1	2	2	1	8	110	70	75	16	15	37.4	0	0
1363696	2020	48	0	0	0	4.79	1.44	2.53	1.75694	0.07	0	311	137	89	457	0	0	0	0	120	50	1	9.34	2.35	6.11	2.6	0.04	0.01	135	316	5	1	1.46	60	28.1479	3	1	1	1	2	8	110	65	75	18	15	37.4	0	0
1372498	2020	49	1	0	1	4.42	2.05	2.11	1.02927	0.04	0.01	279	141	90	362	0	0	0	0	120	50	1	9.14	2.13	6.03	2.83099	0.06	0.02	143	265	-14	1	1.58	45	18.026	2	1	1	2	2	8	115	65	75	18	15	38.1	1	0
1356441	2020	75	0	0	0	5.86	1.62	3.31	2.04321	0.12	0.04	392	135	72	452	0	0	0	0	110	30	1	8.47	1.95	5.68	2.91282	0.14	0.02	136	377	-15	1	1.58	52	20.83	2	1	1	2	2	8	120	65	75	16	15	37.4	0	0
1356746	2020	44	0	0	0	6.01	1.87	3.46	1.85027	0.03	0.01	369	137	83	473	0	0	1	1	120	20	1	8.41	2.19	5.37	2.45205	0.12	0.02	132	353	-16	0	1.69	68	23.8087	2	1	1	2	2	8	115	75	70	16	15	37.4	0	0
1359348	2020	51	0	0	0	6.79	3.01	3.12	1.03654	0.14	0.01	224	137	81	442	0	0	0	0	100	30	1	8.31	3.13	4.53	1.44728	0.22	0.04	132	233	9	1	1.56	50	20.5457	3	1	1	1	2	8	120	65	75	16	15	37.7	0	0
1372095	2020	47	0	0	0	7.11	2.37	4.15	1.75105	0.2	0.12	238	128	77	289	0	0	0	0	140	50	1	8.29	3.02	4.48	1.48344	0.18	0.14	126	252	14	1	1.51	51	22.3674	2	1	2	2	1	8	115	70	85	18	15	36.9	0	0
1373309	2020	52	0	0	0	7.71	2.03	4.12	2.02956	0.2	0.1	238	130	94	421	0	0	1	0	120	50	1	7.89	2.29	4.08	1.78166	0.2	0.1	128	246	8	0	1.71	72	24.623	2	1	2	2	1	8	130	75	80	18	15	36.9	0	0
1350763	2020	43	0	0	0	4.9	1.17	2.31	1.97436	0.3	0.1	340	131	73	331	0	0	0	0	110	30	1	7.65	2.27	4.19	1.84581	0.24	0.22	138	320	-20	1	1.55	47	19.563	3	1	1	1	2	8	145	70	70	16	15	38	1	0
1369854	2020	59	0	0	0	4.44	1.17	2.38	2.03419	0.06	0.01	274	147	95	532	0	0	0	0	90	50	1	7.64	2.32	4.35	1.875	0.1	0.04	145	268	-6	0	1.69	73	25.5593	2	1	1	2	2	8	110	65	80	16	14	37.4	0	0
1370212	2020	61	0	0	0	6.33	1.87	4.28	2.28877	0.04	0.02	374	137	83	372	0	0	0	0	120	50	1	7.49	2.13	4.75	2.23005	0.12	0.04	135	368	-6	0	1.71	68.5	23.426	2	1	2	2	1	8	130	70	80	18	14	37.1	0	0
1288733	2020	31	0	0	0	7.21	1.27	4.53	3.56693	0.23	0.18	273	137	91	283	0	0	0	0	120	20	1	7.47	1.49	5.21	3.49664	0.21	0.14	142	261	-12	0	1.65	64.5	23.6915	2	1	2	2	1	8	120	60	80	18	15	37.2	0	0
1363262	2020	33	0	0	0	6.99	2.15	4.48	2.08372	0.08	0.02	258	133	124	364	0	0	0	0	110	50	1	7.43	1.97	4.76	2.41624	0.14	0.1	130	247	-11	0	1.68	62	21.9671	2	1	2	2	1	8	110	70	75	18	15	37.5	0	0
1366333	2020	51	0	0	0	6.89	2.74	2.98	1.08759	0.42	0.11	382	148	77	639	0	0	0	0	140	50	1	7.41	2.38	4.37	1.83613	0.33	0.16	147	370	-12	1	1.58	54	21.6311	2	1	1	2	2	8	115	70	80	18	15	36.8	0	0
0991211	2020	53	0	0	0	6.66	1.68	3.78	2.25	0.2	0.1	220	146	123	338	0	0	0	0	130	20	1	7.34	2.27	4.38	1.92952	0.08	0.04	148	248	28	0	1.69	79	27.6601	2	1	2	2	1	8	115	75	70	18	15	36.9	0	0
1373503	2020	70	0	0	0	7.87	3.41	3.66	1.07331	0.1	0	174	136	67	632	0	0	0	0	120	30	1	6.74	2.59	3.37	1.30116	0.16	0.04	131	180	6	1	1.58	53	21.2306	2	1	2	2	1	8	120	80	80	18	15	37.2	0	0
1366345	2020	58	0	0	0	4.31	1.29	2.67	2.06977	0.08	0.04	261	132	76	442	0	0	0	1	120	50	1	6.43	1.56	4.29	2.75	0.12	0.08	136	251	-10	0	1.71	72	24.623	2	1	2	2	1	8	120	65	75	16	15	36.9	0	0
1357858	2020	46	0	0	0	4.15	1.1	2.78	2.52727	0.1	0.02	185	111	84	212	0	0	0	0	110	30	1	6.39	1.02	5.03	4.93137	0.02	0.01	108	165	-20	0	1.66	67	24.3141	3	1	1	1	2	8	120	75	85	18	15	37.3	0	0
1367069	2020	54	0	0	0	5.92	1.76	3.13	1.77841	0.11	0	252	116	155	236	1	0	0	0	110	30	1	6.06	1.75	3.67	2.09714	0.1	0.01	114	247	-5	0	1.73	59	19.7133	2	1	1	2	2	8	120	70	85	16	15	38.2	1	0
1360823	2020	56	0	0	0	4.74	1.13	2.94	2.60177	0.07	0.01	228	146	100	337	0	1	1	0	50	5	1	11.27	2.28	8.41	3.6886	0.14	0.01	141	224	-4	1	1.56	56	23.0112	1	1	2	2	1	7	115	75	70	18	15	37.4	0	0
1372754	2020	49	0	0	0	5.85	0.94	3.87	4.11702	0.22	0.14	375	131	80	307	0	0	1	1	100	50	1	11.27	2.04	8.14	3.9902	0.24	0.08	128	351	-24	0	1.73	68	22.7204	2	1	1	2	1	7	130	70	80	18	15	37.8	0	0
1180855	2020	38	0	0	0	6.24	1.74	4.16	2.3908	0.04	0.01	362	114	136	312	0	0	0	0	120	30	1	10.58	2.31	7.11	3.07792	0.06	0.02	118	351	-11	1	1.64	49.5	18.4042	2	1	1	1	2	7	120	60	80	18	15	37.8	0	0
1358978	2020	52	0	0	0	6.55	1.82	4.19	2.3022	0.03	0	418	128	80	383	0	0	0	0	90	20	1	10.12	2.91	6.86	2.35739	0.01	0.01	126	387	-31	0	1.7	82	28.3737	2	1	1	1	2	7	115	75	75	18	15	36.7	0	0
1367577	2020	58	0	0	0	7.27	2.63	3.86	1.46768	0.3	0.04	329	142	98	441	0	0	0	0	90	30	1	8.57	2.73	4.64	1.69963	0.2	0.12	137	341	12	0	1.7	73	25.2595	1	1	2	2	1	7	105	65	75	17	15	36.8	0	0
1063892	2020	33	0	0	0	6.72	2.48	3.41	1.375	0.22	0.08	328	144	82	412	0	0	0	0	75	20	1	8.49	2.54	5.31	2.09055	0.11	0.04	142	341	13	0	1.6	63	24.6094	1	1	1	2	2	7	115	75	75	18	15	37	0	0
1362985	2020	75	0	0	0	8.13	2.11	5.44	2.5782	0.1	0.01	419	118	137	467	0	0	1	1	120	30	1	7.81	2.01	5.17	2.57214	0.2	0.1	116	422	3	0	1.69	76	26.6097	2	1	1	1	2	7	120	75	80	18	15	36.8	0	0
1374845	2020	48	0	0	0	6.49	2.21	3.48	1.57466	0.12	0.04	271	135	77	317	0	0	0	0	120	20	1	7.73	2.51	4.32	1.72112	0.21	0.11	132	261	-10	0	1.82	79	23.8498	2	1	1	1	2	7	115	65	70	18	14	37.3	0	0
1360877	2020	47	0	0	0	6.52	2.03	3.97	1.95567	0.1	0.1	247	124	136	496	0	0	0	0	110	30	1	7.31	2.1	4.75	2.2619	0.32	0.15	133	239	-8	1	1.57	51	20.6905	2	1	1	1	2	7	120	80	80	16	15	37.7	0	0
1376906	2020	48	1	0	0	6.27	2.97	3.03	1.0202	0.01	0	227	122	94	393	1	0	0	0	85	30	1	7.13	3.01	4.22	1.40199	0.02	0.01	111	259	32	0	1.72	60	20.2812	1	1	2	1	2	7	115	70	65	18	15	36.9	0	0
1352261	2020	76	0	0	1	5.41	1.17	3.55	3.03419	0.01	0.01	322	120	72	344	1	1	1	1	80	5	1	6.11	1.72	3.77	2.19186	0.1	0.04	123	331	9	1	1.54	48	20.2395	2	1	1	1	2	7	110	75	70	16	15	37.5	0	0
1371903	2020	60	0	0	0	7.76	3.24	3.88	1.19753	0.12	0.05	320	162	127	382	0	0	0	0	90	30	1	9.24	3.42	4.39	1.28363	0.22	0.1	154	302	-18	1	1.54	48	20.2395	2	1	1	1	1	6	120	65	80	16	14	36.9	0	0
1374784	2020	65	0	0	0	6.23	2.41	3.36	1.39419	0.2	0.11	225	124	77	528	0	0	0	0	70	30	1	8.93	2.81	5.21	1.85409	0.14	0.08	127	217	-8	1	1.58	51.5	20.6297	1	1	1	1	2	6	120	75	85	18	15	36.8	0	0
[truncated: 1 more columns]
